# Supplementary material for: Reducing demographic bias in biomedical machine learning for cancer detection using cfDNA methylation
Source: Genome Biol. 2026 Feb 25;27:141. doi: 10.1186/s13059-026-04006-0 (PMC13104312; doi:10.1186/s13059-026-04006-0)
Supplement: Supplementary file 1 — Additional file 1: Tables S1–S7. A compiled multi-tab Excel file containing all supplementary tables referenced in the manuscript, including clinical and demographic characteristics of all datasets, as well as AUROC values and corresponding confidence intervals for all methods across all datasets. [file 13059_2026_4006_MOESM1_ESM.xlsx]

## Sheet: Table S1
Table S1: clinical and demographic characteristics of the cross-validation dataset for multi-cancer detection
sample_id	cancer type	race	sample source
lung_cancer_plasma_730LG_Methyl2	lung_cancer	non-African American	Source5
noncancer_plasma_297N_Methyl2	noncancer	non-African American	Source5
noncancer_plasma_426N_Methyl2	noncancer	non-African American	Source5
noncancer_plasma_438N_Methyl2	noncancer	non-African American	Source5
noncancer_plasma_346N_Methyl2	noncancer	non-African American	Source5
lung_cancer_plasma_766LG_Methyl2	lung_cancer	non-African American	Source5
lung_cancer_plasma_714LG_Methyl2	lung_cancer	non-African American	Source5
lung_cancer_plasma_716LG_Methyl2	lung_cancer	non-African American	Source5
liver_cancer_plasma_615LV_Methyl2	liver_cancer	African American	Source6
lung_cancer_plasma_780LG_Methyl2	lung_cancer	non-African American	Source5
lung_cancer_plasma_783LG_Methyl2	lung_cancer	non-African American	Source5
lung_cancer_plasma_787LG_Methyl2	lung_cancer	non-African American	Source5
ovary_cancer_plasma_977OV_Methyl2	ovarian_cancer	non-African American	Source5
gastrointestinal_cancer_plasma_1CC_DB	gastrointestinal_cancer	African American	Source7
gastrointestinal_cancer_plasma_2CC_DB	gastrointestinal_cancer	African American	Source7
gastrointestinal_cancer_plasma_3CC_DB	gastrointestinal_cancer	African American	Source7
noncancer_plasma_4N_DB	noncancer	African American	Source7
gastrointestinal_cancer_plasma_5ST_DB	gastrointestinal_cancer	African American	Source7
ovary_cancer_plasma_960OV_Methyl2	ovarian_cancer	non-African American	Source7
noncancer_plasma_530N_Methyl2	noncancer	non-African American	Source7
noncancer_plasma_526N_Methyl2	noncancer	non-African American	Source7
noncancer_plasma_528N_Methyl2	noncancer	non-African American	Source7
noncancer_plasma_536N_Methyl2	noncancer	non-African American	Source7
noncancer_plasma_532N_Methyl2	noncancer	non-African American	Source7
noncancer_plasma_533N_Methyl2	noncancer	non-African American	Source7
noncancer_plasma_539N_Methyl2	noncancer	non-African American	Source7
noncancer_plasma_540N_Methyl2	noncancer	non-African American	Source7
noncancer_plasma_537N_Methyl2	noncancer	non-African American	Source7
noncancer_plasma_538N_Methyl2	noncancer	non-African American	Source7
noncancer_plasma_543N_Methyl2	noncancer	non-African American	Source7
noncancer_plasma_546N_Methyl2	noncancer	non-African American	Source7
noncancer_plasma_544N_Methyl2	noncancer	non-African American	Source7
noncancer_plasma_545N_Methyl2	noncancer	non-African American	Source7
gastrointestinal_cancer_plasma_6CC_DB	gastrointestinal_cancer	African American	Source7
ovary_cancer_plasma_987OV_Methyl2	ovarian_cancer	non-African American	Source7
gastrointestinal_cancer_plasma_7CC_DB	gastrointestinal_cancer	African American	Source7
gastrointestinal_cancer_plasma_8CC_DB	gastrointestinal_cancer	African American	Source7
noncancer_plasma_550N_Methyl2	noncancer	non-African American	Source7
noncancer_plasma_9N_DB	noncancer	African American	Source7
noncancer_plasma_10N_DB	noncancer	African American	Source7
noncancer_plasma_549N_Methyl2	noncancer	non-African American	Source7
noncancer_plasma_11N_DB	noncancer	African American	Source7
noncancer_plasma_12N_DB	noncancer	African American	Source7
noncancer_plasma_552N_Methyl2	noncancer	non-African American	Source7
noncancer_plasma_13N_DB	noncancer	African American	Source7
noncancer_plasma_551N_Methyl2	noncancer	non-African American	Source7
noncancer_plasma_555N_Methyl2	noncancer	non-African American	Source7
noncancer_plasma_14N_DB	noncancer	African American	Source7
noncancer_plasma_15N_DB	noncancer	African American	Source7
noncancer_plasma_16N_DB	noncancer	African American	Source7
noncancer_plasma_556N_Methyl2	noncancer	non-African American	Source7
noncancer_plasma_17N_DB	noncancer	African American	Source7
noncancer_plasma_18N_DB	noncancer	African American	Source7
noncancer_plasma_19N_DB	noncancer	African American	Source7
noncancer_plasma_20N_DB	noncancer	African American	Source7
noncancer_plasma_21N_DB	noncancer	African American	Source7
noncancer_plasma_577N_Methyl2	noncancer	non-African American	Source7
noncancer_plasma_574N_Methyl2	noncancer	non-African American	Source7
noncancer_plasma_22N_DB	noncancer	African American	Source7
noncancer_plasma_576N_Methyl2	noncancer	non-African American	Source7
noncancer_plasma_575N_Methyl2	noncancer	non-African American	Source7
noncancer_plasma_23N_DB	noncancer	African American	Source7
noncancer_plasma_24N_DB	noncancer	African American	Source7
noncancer_plasma_25N_DB	noncancer	African American	Source7
noncancer_plasma_26N_DB	noncancer	African American	Source7
noncancer_plasma_580N_Methyl2	noncancer	non-African American	Source7
noncancer_plasma_27N_DB	noncancer	African American	Source7
noncancer_plasma_28N_DB	noncancer	African American	Source7
noncancer_plasma_29N_DB	noncancer	African American	Source7
noncancer_plasma_30N_DB	noncancer	African American	Source7
noncancer_plasma_31N_DB	noncancer	African American	Source7
noncancer_plasma_582N_Methyl2	noncancer	non-African American	Source7
noncancer_plasma_32N_DB	noncancer	African American	Source7
noncancer_plasma_583N_Methyl2	noncancer	non-African American	Source7
noncancer_plasma_584N_Methyl2	noncancer	non-African American	Source7
noncancer_plasma_33N_DB	noncancer	African American	Source7
noncancer_plasma_34N_DB	noncancer	African American	Source7
noncancer_plasma_35N_DB	noncancer	African American	Source7
noncancer_plasma_36N_DB	noncancer	African American	Source7
noncancer_plasma_586N_Methyl2	noncancer	non-African American	Source7
noncancer_plasma_37N_DB	noncancer	African American	Source7
noncancer_plasma_38N_DB	noncancer	African American	Source7
noncancer_plasma_39N_DB	noncancer	African American	Source7
noncancer_plasma_587N_Methyl2	noncancer	non-African American	Source7
noncancer_plasma_40N_DB	noncancer	African American	Source7
noncancer_plasma_41N_DB	noncancer	African American	Source7
noncancer_plasma_588N_Methyl2	noncancer	non-African American	Source7
noncancer_plasma_42N_DB	noncancer	African American	Source7
noncancer_plasma_43N_DB	noncancer	African American	Source7
noncancer_plasma_44N_DB	noncancer	African American	Source7
noncancer_plasma_45N_DB	noncancer	African American	Source7
noncancer_plasma_46N_DB	noncancer	African American	Source7
noncancer_plasma_47N_DB	noncancer	African American	Source7
noncancer_plasma_48N_DB	noncancer	African American	Source7
noncancer_plasma_49N_DB	noncancer	African American	Source7
noncancer_plasma_50N_DB	noncancer	African American	Source7
noncancer_plasma_51N_DB	noncancer	African American	Source7
noncancer_plasma_52N_DB	noncancer	African American	Source7
noncancer_plasma_53N_DB	noncancer	African American	Source7
noncancer_plasma_54N_DB	noncancer	African American	Source7
noncancer_plasma_55N_DB	noncancer	African American	Source7
noncancer_plasma_56N_DB	noncancer	African American	Source7
noncancer_plasma_591N_Methyl2	noncancer	non-African American	Source7
noncancer_plasma_57N_DB	noncancer	African American	Source7
noncancer_plasma_58N_DB	noncancer	African American	Source7
noncancer_plasma_593N_Methyl2	noncancer	non-African American	Source7
noncancer_plasma_59N_DB	noncancer	African American	Source7
noncancer_plasma_60N_DB	noncancer	African American	Source7
noncancer_plasma_61N_DB	noncancer	African American	Source7
noncancer_plasma_595N_Methyl2	noncancer	non-African American	Source7
noncancer_plasma_594N_Methyl2	noncancer	non-African American	Source7
noncancer_plasma_62N_DB	noncancer	African American	Source7
noncancer_plasma_596N_Methyl2	noncancer	non-African American	Source7
noncancer_plasma_63N_DB	noncancer	African American	Source7
noncancer_plasma_64N_DB	noncancer	African American	Source7
noncancer_plasma_599N_Methyl2	noncancer	non-African American	Source7
noncancer_plasma_598N_Methyl2	noncancer	non-African American	Source7
noncancer_plasma_65N_DB	noncancer	African American	Source7
noncancer_plasma_600N_Methyl2	noncancer	non-African American	Source7
noncancer_plasma_597N_Methyl2	noncancer	non-African American	Source7
noncancer_plasma_66N_DB	noncancer	African American	Source7
noncancer_plasma_558N_Methyl2	noncancer	non-African American	Source7
noncancer_plasma_67N_DB	noncancer	African American	Source7
noncancer_plasma_557N_Methyl2	noncancer	non-African American	Source7
noncancer_plasma_68N_DB	noncancer	African American	Source7
noncancer_plasma_69N_DB	noncancer	African American	Source7
noncancer_plasma_70N_DB	noncancer	African American	Source7
noncancer_plasma_559N_Methyl2	noncancer	non-African American	Source7
noncancer_plasma_71N_DB	noncancer	African American	Source7
noncancer_plasma_72N_DB	noncancer	African American	Source7
noncancer_plasma_73N_DB	noncancer	African American	Source7
noncancer_plasma_74N_DB	noncancer	African American	Source7
noncancer_plasma_561N_Methyl2	noncancer	non-African American	Source7
noncancer_plasma_562N_Methyl2	noncancer	non-African American	Source7
noncancer_plasma_75N_DB	noncancer	African American	Source7
noncancer_plasma_76N_DB	noncancer	African American	Source7
noncancer_plasma_77N_DB	noncancer	African American	Source7
noncancer_plasma_564N_Methyl2	noncancer	non-African American	Source7
noncancer_plasma_78N_DB	noncancer	African American	Source7
noncancer_plasma_566N_Methyl2	noncancer	non-African American	Source7
noncancer_plasma_79N_DB	noncancer	African American	Source7
noncancer_plasma_80N_DB	noncancer	African American	Source7
noncancer_plasma_567N_Methyl2	noncancer	non-African American	Source7
noncancer_plasma_81N_DB	noncancer	African American	Source7
noncancer_plasma_82N_DB	noncancer	African American	Source7
noncancer_plasma_83N_DB	noncancer	African American	Source7
noncancer_plasma_84N_DB	noncancer	African American	Source7
noncancer_plasma_85N_DB	noncancer	African American	Source7
noncancer_plasma_86N_DB	noncancer	African American	Source7
noncancer_plasma_87N_DB	noncancer	African American	Source7
noncancer_plasma_88N_DB	noncancer	African American	Source7
noncancer_plasma_89N_DB	noncancer	African American	Source7
noncancer_plasma_90N_DB	noncancer	African American	Source7
noncancer_plasma_603N_Methyl2	noncancer	non-African American	Source7
noncancer_plasma_91N_DB	noncancer	African American	Source7
noncancer_plasma_92N_DB	noncancer	African American	Source7
noncancer_plasma_93N_DB	noncancer	African American	Source7
ovary_cancer_plasma_949OV_Methyl2	ovarian_cancer	non-African American	Source5
ovary_cancer_plasma_942OV_Methyl2	ovarian_cancer	non-African American	Source5
lung_cancer_plasma_786LG_Methyl2	lung_cancer	non-African American	Source8
lung_cancer_plasma_777LG_Methyl2	lung_cancer	non-African American	Source5
lung_cancer_plasma_731LG_Methyl2	lung_cancer	non-African American	Source5
lung_cancer_plasma_748LG_Methyl2	lung_cancer	non-African American	Source5
lung_cancer_plasma_709LG_Methyl2	lung_cancer	non-African American	Source5
lung_cancer_plasma_769LG_Methyl2	lung_cancer	non-African American	Source5
lung_cancer_plasma_768LG_Methyl2	lung_cancer	non-African American	Source5
stomach_cancer_plasma_901ST_Methyl2	gastrointestinal_cancer	non-African American	Source7
stomach_cancer_plasma_900ST_Methyl2	gastrointestinal_cancer	non-African American	Source7
ovary_cancer_plasma_950OV_Methyl2	ovarian_cancer	non-African American	Source5
ovary_cancer_plasma_945OV_Methyl2	ovarian_cancer	non-African American	Source5
lung_cancer_plasma_743LG_Methyl2	lung_cancer	non-African American	Source5
ovary_cancer_plasma_951OV_Methyl2	ovarian_cancer	non-African American	Source5
ovary_cancer_plasma_946OV_Methyl2	ovarian_cancer	non-African American	Source5
lung_cancer_plasma_732LG_Methyl2	lung_cancer	non-African American	Source5
ovary_cancer_plasma_943OV_Methyl2	ovarian_cancer	non-African American	Source5
ovary_cancer_plasma_944OV_Methyl2	ovarian_cancer	non-African American	Source5
lung_cancer_plasma_700LG_Methyl2	lung_cancer	non-African American	Source5
lung_cancer_plasma_746LG_Methyl2	lung_cancer	non-African American	Source5
lung_cancer_plasma_807LG_Methyl2	lung_cancer	non-African American	Source5
lung_cancer_plasma_725LG_Methyl2	lung_cancer	non-African American	Source5
lung_cancer_plasma_726LG_Methyl2	lung_cancer	non-African American	Source5
lung_cancer_plasma_704LG_Methyl2	lung_cancer	non-African American	Source5
ovary_cancer_plasma_982OV_Methyl2	ovarian_cancer	non-African American	Source7
ovary_cancer_plasma_985OV_Methyl2	ovarian_cancer	non-African American	Source7
ovary_cancer_plasma_986OV_Methyl2	ovarian_cancer	non-African American	Source7
ovary_cancer_plasma_976OV_Methyl2	ovarian_cancer	non-African American	Source7
stomach_cancer_plasma_899ST_Methyl2	gastrointestinal_cancer	non-African American	Source7
lung_cancer_plasma_800LG_Methyl2	lung_cancer	non-African American	Source8
lung_cancer_plasma_795LG_Methyl2	lung_cancer	non-African American	Source8
lung_cancer_plasma_794LG_Methyl2	lung_cancer	non-African American	Source8
lung_cancer_plasma_791LG_Methyl2	lung_cancer	non-African American	Source8
lung_cancer_plasma_793LG_Methyl2	lung_cancer	non-African American	Source8
lung_cancer_plasma_792LG_Methyl2	lung_cancer	non-African American	Source8
lung_cancer_plasma_715LG_Methyl2	lung_cancer	non-African American	Source5
lung_cancer_plasma_719LG_Methyl2	lung_cancer	non-African American	Source5
lung_cancer_plasma_755LG_Methyl2	lung_cancer	non-African American	Source5
liver_cancer_plasma_622LV_Methyl2	liver_cancer	non-African American	Source9
lung_cancer_plasma_698LG_Methyl2	lung_cancer	non-African American	Source5
lung_cancer_plasma_727LG_Methyl2	lung_cancer	non-African American	Source5
ovary_cancer_plasma_956OV_Methyl2	ovarian_cancer	non-African American	Source5
lung_cancer_plasma_745LG_Methyl2	lung_cancer	non-African American	Source5
lung_cancer_plasma_782LG_Methyl2	lung_cancer	non-African American	Source5
lung_cancer_plasma_708LG_Methyl2	lung_cancer	non-African American	Source5
lung_cancer_plasma_729LG_Methyl2	lung_cancer	non-African American	Source5
lung_cancer_plasma_733LG_Methyl2	lung_cancer	non-African American	Source5
lung_cancer_plasma_742LG_Methyl2	lung_cancer	non-African American	Source5
lung_cancer_plasma_754LG_Methyl2	lung_cancer	non-African American	Source5
lung_cancer_plasma_695LG_Methyl2	lung_cancer	non-African American	Source5
stomach_cancer_plasma_836ST_Methyl2	gastrointestinal_cancer	non-African American	Source5
lung_cancer_plasma_814LG_Methyl2	lung_cancer	non-African American	Source5
ovary_cancer_plasma_979OV_Methyl2	ovarian_cancer	non-African American	Source5
liver_cancer_plasma_658LV_Methyl2	liver_cancer	non-African American	Source10
lung_cancer_plasma_720LG_Methyl2	lung_cancer	non-African American	Source5
lung_cancer_plasma_710LG_Methyl2	lung_cancer	non-African American	Source5
lung_cancer_plasma_774LG_Methyl2	lung_cancer	non-African American	Source5
lung_cancer_plasma_752LG_Methyl2	lung_cancer	non-African American	Source5
lung_cancer_plasma_747LG_Methyl2	lung_cancer	non-African American	Source5
lung_cancer_plasma_760LG_Methyl2	lung_cancer	non-African American	Source5
lung_cancer_plasma_734LG_Methyl2	lung_cancer	non-African American	Source5
lung_cancer_plasma_763LG_Methyl2	lung_cancer	non-African American	Source5
noncancer_plasma_38N_Methyl2	noncancer	non-African American	Source5
noncancer_plasma_87N_Methyl2	noncancer	non-African American	Source5
noncancer_plasma_6N_Methyl2	noncancer	non-African American	Source5
noncancer_plasma_258N_Methyl2	noncancer	non-African American	Source5
noncancer_plasma_28N_Methyl2	noncancer	non-African American	Source5
noncancer_plasma_29N_Methyl2	noncancer	non-African American	Source5
noncancer_plasma_5N_Methyl2	noncancer	non-African American	Source5
noncancer_plasma_138N_Methyl2	noncancer	non-African American	Source5
noncancer_plasma_1N_Methyl2	noncancer	non-African American	Source5
noncancer_plasma_18N_Methyl2	noncancer	non-African American	Source5
noncancer_plasma_27N_Methyl2	noncancer	non-African American	Source5
noncancer_plasma_35N_Methyl2	noncancer	non-African American	Source5
noncancer_plasma_10N_Methyl2	noncancer	non-African American	Source5
noncancer_plasma_19N_Methyl2	noncancer	non-African American	Source5
noncancer_plasma_9N_Methyl2	noncancer	non-African American	Source5
noncancer_plasma_40N_Methyl2	noncancer	non-African American	Source5
noncancer_plasma_13N_Methyl2	noncancer	non-African American	Source5
noncancer_plasma_37N_Methyl2	noncancer	non-African American	Source5
noncancer_plasma_24N_Methyl2	noncancer	non-African American	Source5
noncancer_plasma_33N_Methyl2	noncancer	non-African American	Source5
noncancer_plasma_7N_Methyl2	noncancer	non-African American	Source5
noncancer_plasma_34N_Methyl2	noncancer	non-African American	Source5
noncancer_plasma_21N_Methyl2	noncancer	non-African American	Source5
noncancer_plasma_3N_Methyl2	noncancer	non-African American	Source5
noncancer_plasma_80N_Methyl2	noncancer	non-African American	Source5
noncancer_plasma_11N_Methyl2	noncancer	non-African American	Source5
noncancer_plasma_36N_Methyl2	noncancer	non-African American	Source5
noncancer_plasma_89N_Methyl2	noncancer	non-African American	Source5
noncancer_plasma_391N_Methyl2	noncancer	non-African American	Source5
noncancer_plasma_26N_Methyl2	noncancer	non-African American	Source5
noncancer_plasma_91N_Methyl2	noncancer	non-African American	Source5
noncancer_plasma_14N_Methyl2	noncancer	non-African American	Source5
noncancer_plasma_8N_Methyl2	noncancer	non-African American	Source5
noncancer_plasma_23N_Methyl2	noncancer	non-African American	Source5
noncancer_plasma_32N_Methyl2	noncancer	non-African American	Source5
noncancer_plasma_15N_Methyl2	noncancer	non-African American	Source5
noncancer_plasma_12N_Methyl2	noncancer	non-African American	Source5
noncancer_plasma_25N_Methyl2	noncancer	non-African American	Source5
noncancer_plasma_65N_Methyl2	noncancer	non-African American	Source5
noncancer_plasma_141N_Methyl2	noncancer	non-African American	Source5
noncancer_plasma_59N_Methyl2	noncancer	non-African American	Source5
noncancer_plasma_47N_Methyl2	noncancer	non-African American	Source5
liver_cancer_plasma_623LV_Methyl2	liver_cancer	non-African American	Source9
lung_cancer_plasma_756LG_Methyl2	lung_cancer	non-African American	Source5
stomach_cancer_plasma_838ST_Methyl2	gastrointestinal_cancer	non-African American	Source5
ovary_cancer_plasma_938OV_Methyl2	ovarian_cancer	non-African American	Source5
ovary_cancer_plasma_947OV_Methyl2	ovarian_cancer	non-African American	Source5
lung_cancer_plasma_702LG_Methyl2	lung_cancer	non-African American	Source5
lung_cancer_plasma_735LG_Methyl2	lung_cancer	non-African American	Source5
stomach_cancer_plasma_839ST_Methyl2	gastrointestinal_cancer	non-African American	Source5
ovary_cancer_plasma_948OV_Methyl2	ovarian_cancer	non-African American	Source5
liver_cancer_plasma_604LV_Methyl2	liver_cancer	non-African American	Source9
lung_cancer_plasma_697LG_Methyl2	lung_cancer	non-African American	Source5
ovary_cancer_plasma_957OV_Methyl2	ovarian_cancer	non-African American	Source5
ovary_cancer_plasma_959OV_Methyl2	ovarian_cancer	non-African American	Source5
liver_cancer_plasma_673LV_Methyl2	liver_cancer	non-African American	Source5
noncancer_plasma_94N_DB	noncancer	African American	Source6
lung_cancer_plasma_779LG_Methyl2	lung_cancer	non-African American	Source5
lung_cancer_plasma_778LG_Methyl2	lung_cancer	non-African American	Source5
lung_cancer_plasma_693LG_Methyl2	lung_cancer	non-African American	Source5
stomach_cancer_plasma_835ST_Methyl2	gastrointestinal_cancer	non-African American	Source5
stomach_cancer_plasma_895ST_Methyl2	gastrointestinal_cancer	non-African American	Source7
stomach_cancer_plasma_902ST_Methyl2	gastrointestinal_cancer	non-African American	Source7
stomach_cancer_plasma_904ST_Methyl2	gastrointestinal_cancer	non-African American	Source7
stomach_cancer_plasma_897ST_Methyl2	gastrointestinal_cancer	non-African American	Source7
stomach_cancer_plasma_896ST_Methyl2	gastrointestinal_cancer	non-African American	Source7
stomach_cancer_plasma_905ST_Methyl2	gastrointestinal_cancer	non-African American	Source7
stomach_cancer_plasma_894ST_Methyl2	gastrointestinal_cancer	non-African American	Source7
stomach_cancer_plasma_870ST_Methyl2	gastrointestinal_cancer	non-African American	Source7
stomach_cancer_plasma_903ST_Methyl2	gastrointestinal_cancer	non-African American	Source7
stomach_cancer_plasma_893ST_Methyl2	gastrointestinal_cancer	non-African American	Source7
stomach_cancer_plasma_871ST_Methyl2	gastrointestinal_cancer	non-African American	Source7
liver_cancer_plasma_659LV_Methyl2	liver_cancer	non-African American	Source5
noncancer_plasma_458N_Methyl2	noncancer	non-African American	Source5
noncancer_plasma_459N_Methyl2	noncancer	non-African American	Source5
noncancer_plasma_462N_Methyl2	noncancer	non-African American	Source5
noncancer_plasma_463N_Methyl2	noncancer	non-African American	Source5
noncancer_plasma_464N_Methyl2	noncancer	non-African American	Source5
noncancer_plasma_465N_Methyl2	noncancer	non-African American	Source5
noncancer_plasma_468N_Methyl2	noncancer	non-African American	Source5
noncancer_plasma_474N_Methyl2	noncancer	non-African American	Source5
noncancer_plasma_473N_Methyl2	noncancer	non-African American	Source5
noncancer_plasma_469N_Methyl2	noncancer	non-African American	Source5
noncancer_plasma_470N_Methyl2	noncancer	non-African American	Source5
noncancer_plasma_472N_Methyl2	noncancer	non-African American	Source5
noncancer_plasma_475N_Methyl2	noncancer	non-African American	Source5
noncancer_plasma_479N_Methyl2	noncancer	non-African American	Source5
noncancer_plasma_482N_Methyl2	noncancer	non-African American	Source5
noncancer_plasma_484N_Methyl2	noncancer	non-African American	Source5
noncancer_plasma_486N_Methyl2	noncancer	non-African American	Source5
noncancer_plasma_487N_Methyl2	noncancer	non-African American	Source5
noncancer_plasma_494N_Methyl2	noncancer	non-African American	Source5
noncancer_plasma_493N_Methyl2	noncancer	non-African American	Source5
noncancer_plasma_491N_Methyl2	noncancer	non-African American	Source5
noncancer_plasma_492N_Methyl2	noncancer	non-African American	Source5
noncancer_plasma_497N_Methyl2	noncancer	non-African American	Source5
noncancer_plasma_498N_Methyl2	noncancer	non-African American	Source5
noncancer_plasma_499N_Methyl2	noncancer	non-African American	Source5
noncancer_plasma_500N_Methyl2	noncancer	non-African American	Source5
noncancer_plasma_502N_Methyl2	noncancer	non-African American	Source5
noncancer_plasma_503N_Methyl2	noncancer	non-African American	Source5
noncancer_plasma_504N_Methyl2	noncancer	non-African American	Source5
noncancer_plasma_505N_Methyl2	noncancer	non-African American	Source5
noncancer_plasma_506N_Methyl2	noncancer	non-African American	Source5
noncancer_plasma_254N_Methyl2	noncancer	non-African American	Source1
noncancer_plasma_393N_Methyl2	noncancer	African American	Source1
noncancer_plasma_51N_Methyl2	noncancer	non-African American	Source1
noncancer_plasma_54N_Methyl2	noncancer	non-African American	Source1
noncancer_plasma_256N_Methyl2	noncancer	non-African American	Source1
noncancer_plasma_251N_Methyl2	noncancer	non-African American	Source1
noncancer_plasma_95CH_DB	noncancer	African American	Source1
noncancer_plasma_67N_Methyl2	noncancer	non-African American	Source1
noncancer_plasma_520N_Methyl2	noncancer	non-African American	Source1
liver_cancer_plasma_626LV_Methyl2	liver_cancer	non-African American	Source1
liver_cancer_plasma_609LV_Methyl2	liver_cancer	non-African American	Source1
noncancer_plasma_224N_Methyl2	noncancer	non-African American	Source1
noncancer_plasma_328N_Methyl2	noncancer	non-African American	Source1
noncancer_plasma_92N_Methyl2	noncancer	non-African American	Source1
noncancer_plasma_143N_Methyl2	noncancer	non-African American	Source1
noncancer_plasma_144N_Methyl2	noncancer	non-African American	Source1
noncancer_plasma_145N_Methyl2	noncancer	non-African American	Source1
noncancer_plasma_259N_Methyl2	noncancer	non-African American	Source1
noncancer_plasma_250N_Methyl2	noncancer	non-African American	Source1
noncancer_plasma_146N_Methyl2	noncancer	non-African American	Source1
noncancer_plasma_147N_Methyl2	noncancer	non-African American	Source1
noncancer_plasma_148N_Methyl2	noncancer	non-African American	Source1
noncancer_plasma_149N_Methyl2	noncancer	non-African American	Source1
noncancer_plasma_94N_Methyl2	noncancer	non-African American	Source1
noncancer_plasma_150N_Methyl2	noncancer	non-African American	Source1
noncancer_plasma_97N_Methyl2	noncancer	non-African American	Source1
noncancer_plasma_98N_Methyl2	noncancer	non-African American	Source1
noncancer_plasma_151N_Methyl2	noncancer	non-African American	Source1
noncancer_plasma_241N_Methyl2	noncancer	non-African American	Source1
noncancer_plasma_223N_Methyl2	noncancer	non-African American	Source1
noncancer_plasma_99N_Methyl2	noncancer	non-African American	Source1
noncancer_plasma_246N_Methyl2	noncancer	non-African American	Source1
noncancer_plasma_153N_Methyl2	noncancer	African American	Source1
liver_cancer_plasma_628LV_Methyl2	liver_cancer	non-African American	Source1
noncancer_plasma_154N_Methyl2	noncancer	non-African American	Source1
noncancer_plasma_100N_Methyl2	noncancer	non-African American	Source1
noncancer_plasma_52N_Methyl2	noncancer	non-African American	Source1
noncancer_plasma_155N_Methyl2	noncancer	non-African American	Source1
noncancer_plasma_156N_Methyl2	noncancer	non-African American	Source1
noncancer_plasma_234N_Methyl2	noncancer	non-African American	Source1
noncancer_plasma_227N_Methyl2	noncancer	non-African American	Source1
noncancer_plasma_157N_Methyl2	noncancer	non-African American	Source1
noncancer_plasma_158N_Methyl2	noncancer	non-African American	Source1
noncancer_plasma_421N_Methyl2	noncancer	non-African American	Source1
noncancer_plasma_221N_Methyl2	noncancer	non-African American	Source1
noncancer_plasma_74N_Methyl2	noncancer	non-African American	Source1
noncancer_plasma_159N_Methyl2	noncancer	non-African American	Source1
noncancer_plasma_318N_Methyl2	noncancer	non-African American	Source1
noncancer_plasma_247N_Methyl2	noncancer	non-African American	Source1
noncancer_plasma_262N_Methyl2	noncancer	non-African American	Source1
noncancer_plasma_434N_Methyl2	noncancer	non-African American	Source1
noncancer_plasma_289N_Methyl2	noncancer	non-African American	Source1
noncancer_plasma_105N_Methyl2	noncancer	non-African American	Source1
noncancer_plasma_161N_Methyl2	noncancer	non-African American	Source1
noncancer_plasma_226N_Methyl2	noncancer	non-African American	Source1
noncancer_plasma_231N_Methyl2	noncancer	non-African American	Source1
noncancer_plasma_162N_Methyl2	noncancer	non-African American	Source1
noncancer_plasma_239N_Methyl2	noncancer	non-African American	Source1
liver_cancer_plasma_629LV_Methyl2	liver_cancer	non-African American	Source1
noncancer_plasma_96CH_DB	noncancer	African American	Source1
liver_cancer_plasma_630LV_Methyl2	liver_cancer	non-African American	Source1
noncancer_plasma_97CH_DB	noncancer	African American	Source1
noncancer_plasma_98CH_DB	noncancer	African American	Source1
noncancer_plasma_99CH_DB	noncancer	African American	Source1
liver_cancer_plasma_632LV_Methyl2	liver_cancer	non-African American	Source1
liver_cancer_plasma_633LV_Methyl2	liver_cancer	non-African American	Source1
liver_cancer_plasma_605LV_Methyl2	liver_cancer	non-African American	Source1
liver_cancer_plasma_684LV_Methyl2	liver_cancer	non-African American	Source1
noncancer_plasma_100CH_DB	noncancer	African American	Source1
noncancer_plasma_101CH_DB	noncancer	African American	Source1
noncancer_plasma_359N_Methyl2	noncancer	African American	Source11
noncancer_plasma_337N_Methyl2	noncancer	African American	Source11
noncancer_plasma_446N_Methyl2	noncancer	non-African American	Source11
noncancer_plasma_435N_Methyl2	noncancer	African American	Source11
noncancer_plasma_363N_Methyl2	noncancer	non-African American	Source11
noncancer_plasma_394N_Methyl2	noncancer	non-African American	Source11
noncancer_plasma_308N_Methyl2	noncancer	non-African American	Source11
noncancer_plasma_343N_Methyl2	noncancer	non-African American	Source11
noncancer_plasma_368N_Methyl2	noncancer	non-African American	Source11
noncancer_plasma_419N_Methyl2	noncancer	non-African American	Source11
noncancer_plasma_406N_Methyl2	noncancer	non-African American	Source11
noncancer_plasma_439N_Methyl2	noncancer	non-African American	Source11
noncancer_plasma_370N_Methyl2	noncancer	non-African American	Source11
noncancer_plasma_303N_Methyl2	noncancer	non-African American	Source11
noncancer_plasma_344N_Methyl2	noncancer	non-African American	Source11
noncancer_plasma_102N_DB	noncancer	African American	Source11
noncancer_plasma_408N_Methyl2	noncancer	non-African American	Source11
noncancer_plasma_306N_Methyl2	noncancer	non-African American	Source11
noncancer_plasma_335N_Methyl2	noncancer	non-African American	Source11
noncancer_plasma_442N_Methyl2	noncancer	non-African American	Source11
noncancer_plasma_423N_Methyl2	noncancer	non-African American	Source11
noncancer_plasma_395N_Methyl2	noncancer	non-African American	Source11
noncancer_plasma_396N_Methyl2	noncancer	non-African American	Source11
noncancer_plasma_352N_Methyl2	noncancer	African American	Source11
noncancer_plasma_340N_Methyl2	noncancer	non-African American	Source11
noncancer_plasma_398N_Methyl2	noncancer	non-African American	Source11
noncancer_plasma_432N_Methyl2	noncancer	African American	Source11
noncancer_plasma_440N_Methyl2	noncancer	non-African American	Source11
noncancer_plasma_403N_Methyl2	noncancer	non-African American	Source11
noncancer_plasma_307N_Methyl2	noncancer	non-African American	Source11
noncancer_plasma_449N_Methyl2	noncancer	non-African American	Source11
noncancer_plasma_424N_Methyl2	noncancer	non-African American	Source11
noncancer_plasma_420N_Methyl2	noncancer	African American	Source11
noncancer_plasma_404N_Methyl2	noncancer	African American	Source11
noncancer_plasma_376N_Methyl2	noncancer	non-African American	Source11
noncancer_plasma_429N_Methyl2	noncancer	African American	Source11
noncancer_plasma_377N_Methyl2	noncancer	non-African American	Source11
noncancer_plasma_410N_Methyl2	noncancer	non-African American	Source11
liver_cancer_plasma_666LV_Methyl2	liver_cancer	non-African American	Source7
liver_cancer_plasma_662LV_Methyl2	liver_cancer	non-African American	Source7
liver_cancer_plasma_634LV_Methyl2	liver_cancer	non-African American	Source3
liver_cancer_plasma_660LV_Methyl2	liver_cancer	non-African American	Source3
liver_cancer_plasma_608LV_Methyl2	liver_cancer	non-African American	Source3
liver_cancer_plasma_677LV_Methyl2	liver_cancer	non-African American	Source3
liver_cancer_plasma_636LV_Methyl2	liver_cancer	non-African American	Source3
liver_cancer_plasma_647LV_Methyl2	liver_cancer	non-African American	Source3
liver_cancer_plasma_644LV_Methyl2	liver_cancer	non-African American	Source3
liver_cancer_plasma_620LV_Methyl2	liver_cancer	non-African American	Source3
liver_cancer_plasma_103LV_DB	liver_cancer	African American	Source3
liver_cancer_plasma_650LV_Methyl2	liver_cancer	non-African American	Source3
liver_cancer_plasma_646LV_Methyl2	liver_cancer	non-African American	Source3
liver_cancer_plasma_642LV_Methyl2	liver_cancer	non-African American	Source3
liver_cancer_plasma_648LV_Methyl2	liver_cancer	non-African American	Source3
liver_cancer_plasma_645LV_Methyl2	liver_cancer	non-African American	Source3
noncancer_plasma_275N_Methyl2	noncancer	non-African American	Source4
noncancer_plasma_332N_Methyl2	noncancer	African American	Source4
liver_cancer_plasma_674LV_Methyl2	liver_cancer	non-African American	Source4
noncancer_plasma_271N_Methyl2	noncancer	non-African American	Source4
noncancer_plasma_266N_Methyl2	noncancer	non-African American	Source4
liver_cancer_plasma_655LV_Methyl2	liver_cancer	non-African American	Source4
liver_cancer_plasma_681LV_Methyl2	liver_cancer	African American	Source4
noncancer_plasma_312N_Methyl2	noncancer	non-African American	Source4
noncancer_plasma_284N_Methyl2	noncancer	non-African American	Source4
noncancer_plasma_292N_Methyl2	noncancer	non-African American	Source4
noncancer_plasma_387N_Methyl2	noncancer	African American	Source4
noncancer_plasma_272N_Methyl2	noncancer	non-African American	Source4
noncancer_plasma_267N_Methyl2	noncancer	African American	Source4
noncancer_plasma_345N_Methyl2	noncancer	non-African American	Source4
noncancer_plasma_322N_Methyl2	noncancer	non-African American	Source4
noncancer_plasma_104N_DB	noncancer	African American	Source4
noncancer_plasma_379N_Methyl2	noncancer	African American	Source4
noncancer_plasma_279N_Methyl2	noncancer	African American	Source4
noncancer_plasma_448N_Methyl2	noncancer	African American	Source4
noncancer_plasma_382N_Methyl2	noncancer	non-African American	Source4
noncancer_plasma_314N_Methyl2	noncancer	non-African American	Source4
noncancer_plasma_378N_Methyl2	noncancer	non-African American	Source4
noncancer_plasma_283N_Methyl2	noncancer	non-African American	Source4
noncancer_plasma_264N_Methyl2	noncancer	non-African American	Source4
noncancer_plasma_105N_DB	noncancer	African American	Source4
noncancer_plasma_353N_Methyl2	noncancer	African American	Source4
liver_cancer_plasma_676LV_Methyl2	liver_cancer	non-African American	Source4
noncancer_plasma_300N_Methyl2	noncancer	non-African American	Source4
noncancer_plasma_302N_Methyl2	noncancer	African American	Source4
noncancer_plasma_324N_Methyl2	noncancer	African American	Source4
noncancer_plasma_274N_Methyl2	noncancer	non-African American	Source4
noncancer_plasma_342N_Methyl2	noncancer	non-African American	Source4
liver_cancer_plasma_654LV_Methyl2	liver_cancer	African American	Source4
noncancer_plasma_385N_Methyl2	noncancer	African American	Source4
liver_cancer_plasma_665LV_Methyl2	liver_cancer	non-African American	Source4
liver_cancer_plasma_668LV_Methyl2	liver_cancer	non-African American	Source4
noncancer_plasma_447N_Methyl2	noncancer	non-African American	Source4
noncancer_plasma_381N_Methyl2	noncancer	non-African American	Source4
noncancer_plasma_304N_Methyl2	noncancer	non-African American	Source4
noncancer_plasma_389N_Methyl2	noncancer	non-African American	Source4
liver_cancer_plasma_680LV_Methyl2	liver_cancer	African American	Source4
noncancer_plasma_521N_Methyl2	noncancer	African American	Source4
noncancer_plasma_384N_Methyl2	noncancer	non-African American	Source4
noncancer_plasma_287N_Methyl2	noncancer	non-African American	Source4
noncancer_plasma_386N_Methyl2	noncancer	African American	Source4
liver_cancer_plasma_669LV_Methyl2	liver_cancer	African American	Source4
noncancer_plasma_388N_Methyl2	noncancer	non-African American	Source4
liver_cancer_plasma_672LV_Methyl2	liver_cancer	non-African American	Source4
noncancer_plasma_106N_DB	noncancer	African American	Source4
noncancer_plasma_315N_Methyl2	noncancer	non-African American	Source4
noncancer_plasma_383N_Methyl2	noncancer	non-African American	Source4
noncancer_plasma_107N_DB	noncancer	African American	Source4
noncancer_plasma_286N_Methyl2	noncancer	African American	Source4
noncancer_plasma_288N_Methyl2	noncancer	non-African American	Source4
liver_cancer_plasma_678LV_Methyl2	liver_cancer	African American	Source4
noncancer_plasma_108N_DB	noncancer	African American	Source4
noncancer_plasma_293N_Methyl2	noncancer	non-African American	Source4
lung_cancer_plasma_802LG_Methyl2	lung_cancer	non-African American	Source7
lung_cancer_plasma_796LG_Methyl2	lung_cancer	non-African American	Source7
lung_cancer_plasma_805LG_Methyl2	lung_cancer	non-African American	Source7
ovary_cancer_plasma_989OV_Methyl2	ovarian_cancer	non-African American	Source7
ovary_cancer_plasma_1001OV_Methyl2	ovarian_cancer	non-African American	Source12
ovary_cancer_plasma_1010OV_Methyl2	ovarian_cancer	non-African American	Source12
ovary_cancer_plasma_992OV_Methyl2	ovarian_cancer	non-African American	Source12
ovary_cancer_plasma_1011OV_Methyl2	ovarian_cancer	non-African American	Source12
ovary_cancer_plasma_1012OV_Methyl2	ovarian_cancer	non-African American	Source12
ovary_cancer_plasma_1014OV_Methyl2	ovarian_cancer	non-African American	Source12
ovary_cancer_plasma_993OV_Methyl2	ovarian_cancer	non-African American	Source12
noncancer_plasma_455N_Methyl2	noncancer	non-African American	Source12
noncancer_plasma_392N_Methyl2	noncancer	non-African American	Source12
noncancer_plasma_554N_Methyl2	noncancer	non-African American	Source12
ovary_cancer_plasma_1015OV_Methyl2	ovarian_cancer	non-African American	Source12
ovary_cancer_plasma_1017OV_Methyl2	ovarian_cancer	non-African American	Source12
lung_cancer_plasma_830LG_Methyl2	lung_cancer	non-African American	Source12
lung_cancer_plasma_788LG_Methyl2	lung_cancer	non-African American	Source12
stomach_cancer_plasma_923ST_Methyl2	gastrointestinal_cancer	non-African American	Source12
stomach_cancer_plasma_908ST_Methyl2	gastrointestinal_cancer	non-African American	Source12
stomach_cancer_plasma_880ST_Methyl2	gastrointestinal_cancer	non-African American	Source12
ovary_cancer_plasma_1016OV_Methyl2	ovarian_cancer	non-African American	Source12
ovary_cancer_plasma_1018OV_Methyl2	ovarian_cancer	non-African American	Source12
stomach_cancer_plasma_910ST_Methyl2	gastrointestinal_cancer	non-African American	Source12
stomach_cancer_plasma_921ST_Methyl2	gastrointestinal_cancer	non-African American	Source12
ovary_cancer_plasma_1019OV_Methyl2	ovarian_cancer	non-African American	Source12
ovary_cancer_plasma_1022OV_Methyl2	ovarian_cancer	non-African American	Source12
ovary_cancer_plasma_1023OV_Methyl2	ovarian_cancer	non-African American	Source12
lung_cancer_plasma_824LG_Methyl2	lung_cancer	non-African American	Source12
lung_cancer_plasma_789LG_Methyl2	lung_cancer	non-African American	Source12
ovary_cancer_plasma_1021OV_Methyl2	ovarian_cancer	non-African American	Source12
ovary_cancer_plasma_1025OV_Methyl2	ovarian_cancer	non-African American	Source12
ovary_cancer_plasma_1024OV_Methyl2	ovarian_cancer	non-African American	Source12
stomach_cancer_plasma_915ST_Methyl2	gastrointestinal_cancer	non-African American	Source12
stomach_cancer_plasma_927ST_Methyl2	gastrointestinal_cancer	non-African American	Source12
stomach_cancer_plasma_883ST_Methyl2	gastrointestinal_cancer	non-African American	Source12
stomach_cancer_plasma_929ST_Methyl2	gastrointestinal_cancer	non-African American	Source12
stomach_cancer_plasma_879ST_Methyl2	gastrointestinal_cancer	non-African American	Source12
ovary_cancer_plasma_1026OV_Methyl2	ovarian_cancer	non-African American	Source12
ovary_cancer_plasma_1029OV_Methyl2	ovarian_cancer	non-African American	Source12
lung_cancer_plasma_823LG_Methyl2	lung_cancer	non-African American	Source12
lung_cancer_plasma_790LG_Methyl2	lung_cancer	non-African American	Source12
ovary_cancer_plasma_1027OV_Methyl2	ovarian_cancer	non-African American	Source12
stomach_cancer_plasma_889ST_Methyl2	gastrointestinal_cancer	non-African American	Source12
stomach_cancer_plasma_881ST_Methyl2	gastrointestinal_cancer	non-African American	Source12
ovary_cancer_plasma_1030OV_Methyl2	ovarian_cancer	non-African American	Source12
ovary_cancer_plasma_1028OV_Methyl2	ovarian_cancer	non-African American	Source12
stomach_cancer_plasma_877ST_Methyl2	gastrointestinal_cancer	non-African American	Source12
stomach_cancer_plasma_890ST_Methyl2	gastrointestinal_cancer	non-African American	Source12
stomach_cancer_plasma_914ST_Methyl2	gastrointestinal_cancer	non-African American	Source12
stomach_cancer_plasma_888ST_Methyl2	gastrointestinal_cancer	non-African American	Source12
stomach_cancer_plasma_874ST_Methyl2	gastrointestinal_cancer	non-African American	Source12
stomach_cancer_plasma_909ST_Methyl2	gastrointestinal_cancer	non-African American	Source12
stomach_cancer_plasma_887ST_Methyl2	gastrointestinal_cancer	non-African American	Source12
lung_cancer_plasma_827LG_Methyl2	lung_cancer	non-African American	Source12
ovary_cancer_plasma_1032OV_Methyl2	ovarian_cancer	non-African American	Source12
stomach_cancer_plasma_933ST_Methyl2	gastrointestinal_cancer	non-African American	Source12
ovary_cancer_plasma_1033OV_Methyl2	ovarian_cancer	non-African American	Source12
stomach_cancer_plasma_931ST_Methyl2	gastrointestinal_cancer	non-African American	Source12
stomach_cancer_plasma_916ST_Methyl2	gastrointestinal_cancer	non-African American	Source12
stomach_cancer_plasma_934ST_Methyl2	gastrointestinal_cancer	non-African American	Source12
liver_cancer_plasma_657LV_Methyl2	liver_cancer	non-African American	Source12
liver_cancer_plasma_682LV_Methyl2	liver_cancer	non-African American	Source12
liver_cancer_plasma_686LV_Methyl2	liver_cancer	non-African American	Source12
liver_cancer_plasma_656LV_Methyl2	liver_cancer	non-African American	Source12
liver_cancer_plasma_688LV_Methyl2	liver_cancer	non-African American	Source12
ovary_cancer_plasma_1036OV_Methyl2	ovarian_cancer	non-African American	Source12
stomach_cancer_plasma_935ST_Methyl2	gastrointestinal_cancer	non-African American	Source12
ovary_cancer_plasma_1037OV_Methyl2	ovarian_cancer	non-African American	Source12
ovary_cancer_plasma_1038OV_Methyl2	ovarian_cancer	non-African American	Source12
lung_cancer_plasma_825LG_Methyl2	lung_cancer	non-African American	Source12
liver_cancer_plasma_689LV_Methyl2	liver_cancer	non-African American	Source12
stomach_cancer_plasma_917ST_Methyl2	gastrointestinal_cancer	non-African American	Source12
stomach_cancer_plasma_919ST_Methyl2	gastrointestinal_cancer	non-African American	Source12
stomach_cancer_plasma_918ST_Methyl2	gastrointestinal_cancer	non-African American	Source12
stomach_cancer_plasma_920ST_Methyl2	gastrointestinal_cancer	non-African American	Source12
ovary_cancer_plasma_1004OV_Methyl2	ovarian_cancer	non-African American	Source12
ovary_cancer_plasma_1005OV_Methyl2	ovarian_cancer	non-African American	Source12
liver_cancer_plasma_691LV_Methyl2	liver_cancer	non-African American	Source12
ovary_cancer_plasma_1008OV_Methyl2	ovarian_cancer	non-African American	Source12
lung_cancer_plasma_828LG_Methyl2	lung_cancer	non-African American	Source12
ovary_cancer_plasma_1039OV_Methyl2	ovarian_cancer	non-African American	Source12
ovary_cancer_plasma_1041OV_Methyl2	ovarian_cancer	non-African American	Source12
ovary_cancer_plasma_1040OV_Methyl2	ovarian_cancer	non-African American	Source12
lung_cancer_plasma_829LG_Methyl2	lung_cancer	non-African American	Source12
lung_cancer_plasma_834LG_Methyl2	lung_cancer	non-African American	Source12
ovary_cancer_plasma_972OV_Methyl2	ovarian_cancer	non-African American	Source7
stomach_cancer_plasma_906ST_Methyl2	gastrointestinal_cancer	non-African American	Source7
ovary_cancer_plasma_965OV_Methyl2	ovarian_cancer	non-African American	Source7
lung_cancer_plasma_801LG_Methyl2	lung_cancer	non-African American	Source7
ovary_cancer_plasma_984OV_Methyl2	ovarian_cancer	non-African American	Source5
ovary_cancer_plasma_971OV_Methyl2	ovarian_cancer	non-African American	Source5
liver_cancer_plasma_607LV_Methyl2	liver_cancer	non-African American	Source5
liver_cancer_plasma_611LV_Methyl2	liver_cancer	non-African American	Source5
ovary_cancer_plasma_954OV_Methyl2	ovarian_cancer	non-African American	Source5
ovary_cancer_plasma_941OV_Methyl2	ovarian_cancer	non-African American	Source5
ovary_cancer_plasma_955OV_Methyl2	ovarian_cancer	non-African American	Source5
ovary_cancer_plasma_939OV_Methyl2	ovarian_cancer	non-African American	Source5
ovary_cancer_plasma_940OV_Methyl2	ovarian_cancer	non-African American	Source5
ovary_cancer_plasma_969OV_Methyl2	ovarian_cancer	non-African American	Source7
noncancer_plasma_411N_Methyl2	noncancer	non-African American	Source5
lung_cancer_plasma_785LG_Methyl2	lung_cancer	non-African American	Source5
liver_cancer_plasma_624LV_Methyl2	liver_cancer	non-African American	Source7
gastrointestinal_cancer_plasma_109CC_DB	gastrointestinal_cancer	African American	Source7
gastrointestinal_cancer_plasma_110CC_DB	gastrointestinal_cancer	African American	Source7
noncancer_plasma_111N_DB	noncancer	African American	Source7
noncancer_plasma_531N_Methyl2	noncancer	non-African American	Source7
noncancer_plasma_529N_Methyl2	noncancer	non-African American	Source7
noncancer_plasma_527N_Methyl2	noncancer	non-African American	Source7
noncancer_plasma_535N_Methyl2	noncancer	non-African American	Source7
noncancer_plasma_534N_Methyl2	noncancer	non-African American	Source7
noncancer_plasma_542N_Methyl2	noncancer	non-African American	Source7
noncancer_plasma_541N_Methyl2	noncancer	non-African American	Source7
noncancer_plasma_548N_Methyl2	noncancer	non-African American	Source7
noncancer_plasma_547N_Methyl2	noncancer	non-African American	Source7
ovary_cancer_plasma_968OV_Methyl2	ovarian_cancer	non-African American	Source7
ovary_cancer_plasma_990OV_Methyl2	ovarian_cancer	non-African American	Source7
ovary_cancer_plasma_964OV_Methyl2	ovarian_cancer	non-African American	Source7
ovary_cancer_plasma_974OV_Methyl2	ovarian_cancer	non-African American	Source7
noncancer_plasma_112N_DB	noncancer	African American	Source7
noncancer_plasma_553N_Methyl2	noncancer	non-African American	Source7
noncancer_plasma_113N_DB	noncancer	African American	Source7
noncancer_plasma_114N_DB	noncancer	African American	Source7
noncancer_plasma_115N_DB	noncancer	African American	Source7
noncancer_plasma_116N_DB	noncancer	African American	Source7
noncancer_plasma_117N_DB	noncancer	African American	Source7
noncancer_plasma_118N_DB	noncancer	African American	Source7
noncancer_plasma_573N_Methyl2	noncancer	non-African American	Source7
noncancer_plasma_119N_DB	noncancer	African American	Source7
noncancer_plasma_572N_Methyl2	noncancer	non-African American	Source7
noncancer_plasma_571N_Methyl2	noncancer	non-African American	Source7
noncancer_plasma_579N_Methyl2	noncancer	non-African American	Source7
noncancer_plasma_578N_Methyl2	noncancer	non-African American	Source7
noncancer_plasma_120N_DB	noncancer	African American	Source7
noncancer_plasma_121N_DB	noncancer	African American	Source7
noncancer_plasma_122N_DB	noncancer	African American	Source7
noncancer_plasma_123N_DB	noncancer	African American	Source7
noncancer_plasma_124N_DB	noncancer	African American	Source7
noncancer_plasma_581N_Methyl2	noncancer	non-African American	Source7
noncancer_plasma_125N_DB	noncancer	African American	Source7
noncancer_plasma_126N_DB	noncancer	African American	Source7
noncancer_plasma_585N_Methyl2	noncancer	non-African American	Source7
noncancer_plasma_127N_DB	noncancer	African American	Source7
noncancer_plasma_128N_DB	noncancer	African American	Source7
noncancer_plasma_129N_DB	noncancer	African American	Source7
noncancer_plasma_130N_DB	noncancer	African American	Source7
noncancer_plasma_589N_Methyl2	noncancer	non-African American	Source7
noncancer_plasma_131N_DB	noncancer	African American	Source7
noncancer_plasma_132N_DB	noncancer	African American	Source7
noncancer_plasma_590N_Methyl2	noncancer	non-African American	Source7
noncancer_plasma_133N_DB	noncancer	African American	Source7
noncancer_plasma_134N_DB	noncancer	African American	Source7
noncancer_plasma_592N_Methyl2	noncancer	non-African American	Source7
noncancer_plasma_135N_DB	noncancer	African American	Source7
noncancer_plasma_136N_DB	noncancer	African American	Source7
noncancer_plasma_137N_DB	noncancer	African American	Source7
noncancer_plasma_138N_DB	noncancer	African American	Source7
noncancer_plasma_139N_DB	noncancer	African American	Source7
noncancer_plasma_140N_DB	noncancer	African American	Source7
noncancer_plasma_141N_DB	noncancer	African American	Source7
noncancer_plasma_142N_DB	noncancer	African American	Source7
noncancer_plasma_560N_Methyl2	noncancer	non-African American	Source7
noncancer_plasma_143N_DB	noncancer	African American	Source7
noncancer_plasma_144N_DB	noncancer	African American	Source7
noncancer_plasma_145N_DB	noncancer	African American	Source7
noncancer_plasma_146N_DB	noncancer	African American	Source7
noncancer_plasma_147N_DB	noncancer	African American	Source7
noncancer_plasma_563N_Methyl2	noncancer	non-African American	Source7
noncancer_plasma_148N_DB	noncancer	African American	Source7
noncancer_plasma_149N_DB	noncancer	African American	Source7
noncancer_plasma_150N_DB	noncancer	African American	Source7
noncancer_plasma_151N_DB	noncancer	African American	Source7
noncancer_plasma_152N_DB	noncancer	African American	Source7
noncancer_plasma_153N_DB	noncancer	African American	Source7
noncancer_plasma_565N_Methyl2	noncancer	non-African American	Source7
noncancer_plasma_154N_DB	noncancer	African American	Source7
noncancer_plasma_568N_Methyl2	noncancer	non-African American	Source7
noncancer_plasma_155N_DB	noncancer	African American	Source7
noncancer_plasma_156N_DB	noncancer	African American	Source7
noncancer_plasma_570N_Methyl2	noncancer	non-African American	Source7
noncancer_plasma_569N_Methyl2	noncancer	non-African American	Source7
noncancer_plasma_602N_Methyl2	noncancer	non-African American	Source7
noncancer_plasma_601N_Methyl2	noncancer	non-African American	Source7
noncancer_plasma_157N_DB	noncancer	African American	Source7
noncancer_plasma_158N_DB	noncancer	African American	Source7
noncancer_plasma_159N_DB	noncancer	African American	Source7
noncancer_plasma_160N_DB	noncancer	African American	Source7
noncancer_plasma_161N_DB	noncancer	African American	Source7
noncancer_plasma_162N_DB	noncancer	African American	Source7
lung_cancer_plasma_798LG_Methyl2	lung_cancer	non-African American	Source8
liver_cancer_plasma_616LV_Methyl2	liver_cancer	non-African American	Source5
liver_cancer_plasma_613LV_Methyl2	liver_cancer	non-African American	Source5
liver_cancer_plasma_606LV_Methyl2	liver_cancer	non-African American	Source5
ovary_cancer_plasma_937OV_Methyl2	ovarian_cancer	non-African American	Source5
lung_cancer_plasma_740LG_Methyl2	lung_cancer	non-African American	Source5
lung_cancer_plasma_772LG_Methyl2	lung_cancer	non-African American	Source5
lung_cancer_plasma_741LG_Methyl2	lung_cancer	non-African American	Source5
lung_cancer_plasma_773LG_Methyl2	lung_cancer	non-African American	Source5
lung_cancer_plasma_707LG_Methyl2	lung_cancer	non-African American	Source5
lung_cancer_plasma_759LG_Methyl2	lung_cancer	non-African American	Source5
lung_cancer_plasma_753LG_Methyl2	lung_cancer	non-African American	Source5
ovary_cancer_plasma_973OV_Methyl2	ovarian_cancer	non-African American	Source7
ovary_cancer_plasma_998OV_Methyl2	ovarian_cancer	non-African American	Source7
ovary_cancer_plasma_1000OV_Methyl2	ovarian_cancer	non-African American	Source7
liver_cancer_plasma_625LV_Methyl2	liver_cancer	non-African American	Source9
lung_cancer_plasma_728LG_Methyl2	lung_cancer	non-African American	Source5
lung_cancer_plasma_694LG_Methyl2	lung_cancer	non-African American	Source5
lung_cancer_plasma_721LG_Methyl2	lung_cancer	non-African American	Source5
lung_cancer_plasma_722LG_Methyl2	lung_cancer	non-African American	Source5
lung_cancer_plasma_723LG_Methyl2	lung_cancer	non-African American	Source5
lung_cancer_plasma_706LG_Methyl2	lung_cancer	non-African American	Source5
lung_cancer_plasma_770LG_Methyl2	lung_cancer	non-African American	Source5
lung_cancer_plasma_765LG_Methyl2	lung_cancer	non-African American	Source5
lung_cancer_plasma_712LG_Methyl2	lung_cancer	non-African American	Source5
lung_cancer_plasma_767LG_Methyl2	lung_cancer	non-African American	Source5
lung_cancer_plasma_813LG_Methyl2	lung_cancer	non-African American	Source5
lung_cancer_plasma_705LG_Methyl2	lung_cancer	non-African American	Source5
liver_cancer_plasma_621LV_Methyl2	liver_cancer	non-African American	Source5
lung_cancer_plasma_701LG_Methyl2	lung_cancer	non-African American	Source5
lung_cancer_plasma_713LG_Methyl2	lung_cancer	non-African American	Source5
lung_cancer_plasma_757LG_Methyl2	lung_cancer	non-African American	Source5
liver_cancer_plasma_661LV_Methyl2	liver_cancer	non-African American	Source10
lung_cancer_plasma_718LG_Methyl2	lung_cancer	non-African American	Source5
lung_cancer_plasma_776LG_Methyl2	lung_cancer	non-African American	Source5
lung_cancer_plasma_703LG_Methyl2	lung_cancer	non-African American	Source5
lung_cancer_plasma_758LG_Methyl2	lung_cancer	non-African American	Source5
lung_cancer_plasma_724LG_Methyl2	lung_cancer	non-African American	Source5
lung_cancer_plasma_744LG_Methyl2	lung_cancer	non-African American	Source5
lung_cancer_plasma_750LG_Methyl2	lung_cancer	non-African American	Source5
lung_cancer_plasma_696LG_Methyl2	lung_cancer	non-African American	Source5
noncancer_plasma_17N_Methyl2	noncancer	non-African American	Source5
noncancer_plasma_56N_Methyl2	noncancer	non-African American	Source5
noncancer_plasma_22N_Methyl2	noncancer	non-African American	Source5
noncancer_plasma_30N_Methyl2	noncancer	non-African American	Source5
noncancer_plasma_88N_Methyl2	noncancer	non-African American	Source5
noncancer_plasma_4N_Methyl2	noncancer	non-African American	Source5
noncancer_plasma_72N_Methyl2	noncancer	non-African American	Source5
noncancer_plasma_20N_Methyl2	noncancer	non-African American	Source5
noncancer_plasma_90N_Methyl2	noncancer	non-African American	Source5
noncancer_plasma_16N_Methyl2	noncancer	non-African American	Source5
noncancer_plasma_140N_Methyl2	noncancer	non-African American	Source5
lung_cancer_plasma_762LG_Methyl2	lung_cancer	non-African American	Source5
lung_cancer_plasma_749LG_Methyl2	lung_cancer	non-African American	Source5
noncancer_plasma_64N_Methyl2	noncancer	non-African American	Source5
noncancer_plasma_2N_Methyl2	noncancer	non-African American	Source5
noncancer_plasma_31N_Methyl2	noncancer	non-African American	Source5
noncancer_plasma_139N_Methyl2	noncancer	non-African American	Source5
liver_cancer_plasma_617LV_Methyl2	liver_cancer	non-African American	Source9
stomach_cancer_plasma_837ST_Methyl2	gastrointestinal_cancer	non-African American	Source5
lung_cancer_plasma_711LG_Methyl2	lung_cancer	non-African American	Source5
lung_cancer_plasma_699LG_Methyl2	lung_cancer	non-African American	Source5
lung_cancer_plasma_781LG_Methyl2	lung_cancer	non-African American	Source5
stomach_cancer_plasma_898ST_Methyl2	gastrointestinal_cancer	non-African American	Source7
noncancer_plasma_457N_Methyl2	noncancer	non-African American	Source5
noncancer_plasma_460N_Methyl2	noncancer	non-African American	Source5
noncancer_plasma_461N_Methyl2	noncancer	non-African American	Source5
noncancer_plasma_467N_Methyl2	noncancer	non-African American	Source5
noncancer_plasma_466N_Methyl2	noncancer	non-African American	Source5
noncancer_plasma_471N_Methyl2	noncancer	non-African American	Source5
noncancer_plasma_477N_Methyl2	noncancer	non-African American	Source5
noncancer_plasma_476N_Methyl2	noncancer	non-African American	Source5
noncancer_plasma_478N_Methyl2	noncancer	non-African American	Source5
noncancer_plasma_480N_Methyl2	noncancer	non-African American	Source5
noncancer_plasma_481N_Methyl2	noncancer	non-African American	Source5
noncancer_plasma_483N_Methyl2	noncancer	non-African American	Source5
noncancer_plasma_488N_Methyl2	noncancer	non-African American	Source5
noncancer_plasma_485N_Methyl2	noncancer	non-African American	Source5
noncancer_plasma_490N_Methyl2	noncancer	non-African American	Source5
noncancer_plasma_489N_Methyl2	noncancer	non-African American	Source5
noncancer_plasma_495N_Methyl2	noncancer	non-African American	Source5
noncancer_plasma_496N_Methyl2	noncancer	non-African American	Source5
noncancer_plasma_501N_Methyl2	noncancer	non-African American	Source5
noncancer_plasma_245N_Methyl2	noncancer	non-African American	Source1
noncancer_plasma_252N_Methyl2	noncancer	non-African American	Source1
noncancer_plasma_253N_Methyl2	noncancer	non-African American	Source1
noncancer_plasma_79N_Methyl2	noncancer	non-African American	Source1
noncancer_plasma_255N_Methyl2	noncancer	non-African American	Source1
noncancer_plasma_142N_Methyl2	noncancer	non-African American	Source1
noncancer_plasma_238N_Methyl2	noncancer	non-African American	Source1
noncancer_plasma_219N_Methyl2	noncancer	non-African American	Source1
liver_cancer_plasma_627LV_Methyl2	liver_cancer	non-African American	Source1
noncancer_plasma_222N_Methyl2	noncancer	non-African American	Source1
noncancer_plasma_230N_Methyl2	noncancer	non-African American	Source1
noncancer_plasma_93N_Methyl2	noncancer	non-African American	Source1
noncancer_plasma_95N_Methyl2	noncancer	non-African American	Source1
noncancer_plasma_295N_Methyl2	noncancer	non-African American	Source1
noncancer_plasma_249N_Methyl2	noncancer	non-African American	Source1
noncancer_plasma_96N_Methyl2	noncancer	non-African American	Source1
noncancer_plasma_85N_Methyl2	noncancer	non-African American	Source1
noncancer_plasma_152N_Methyl2	noncancer	non-African American	Source1
noncancer_plasma_101N_Methyl2	noncancer	non-African American	Source1
noncancer_plasma_66N_Methyl2	noncancer	non-African American	Source1
noncancer_plasma_519N_Methyl2	noncancer	non-African American	Source1
noncancer_plasma_102N_Methyl2	noncancer	non-African American	Source1
liver_cancer_plasma_610LV_Methyl2	liver_cancer	non-African American	Source1
noncancer_plasma_220N_Methyl2	noncancer	non-African American	Source1
noncancer_plasma_103N_Methyl2	noncancer	non-African American	Source1
noncancer_plasma_104N_Methyl2	noncancer	non-African American	Source1
noncancer_plasma_233N_Methyl2	noncancer	non-African American	Source1
noncancer_plasma_160N_Methyl2	noncancer	non-African American	Source1
noncancer_plasma_43N_Methyl2	noncancer	non-African American	Source1
noncancer_plasma_106N_Methyl2	noncancer	non-African American	Source1
liver_cancer_plasma_631LV_Methyl2	liver_cancer	non-African American	Source1
noncancer_plasma_163CH_DB	noncancer	African American	Source1
liver_cancer_plasma_612LV_Methyl2	liver_cancer	non-African American	Source1
noncancer_plasma_164CH_DB	noncancer	African American	Source1
noncancer_plasma_165CH_DB	noncancer	African American	Source1
noncancer_plasma_311N_Methyl2	noncancer	non-African American	Source11
noncancer_plasma_415N_Methyl2	noncancer	African American	Source11
noncancer_plasma_390N_Methyl2	noncancer	African American	Source11
noncancer_plasma_301N_Methyl2	noncancer	non-African American	Source11
noncancer_plasma_436N_Methyl2	noncancer	non-African American	Source11
noncancer_plasma_416N_Methyl2	noncancer	non-African American	Source11
noncancer_plasma_407N_Methyl2	noncancer	non-African American	Source11
noncancer_plasma_349N_Methyl2	noncancer	African American	Source11
noncancer_plasma_445N_Methyl2	noncancer	non-African American	Source11
noncancer_plasma_399N_Methyl2	noncancer	non-African American	Source11
noncancer_plasma_166N_DB	noncancer	African American	Source11
liver_cancer_plasma_618LV_Methyl2	liver_cancer	non-African American	Source3
liver_cancer_plasma_635LV_Methyl2	liver_cancer	non-African American	Source3
liver_cancer_plasma_619LV_Methyl2	liver_cancer	non-African American	Source3
liver_cancer_plasma_614LV_Methyl2	liver_cancer	non-African American	Source3
liver_cancer_plasma_167LV_DB	liver_cancer	African American	Source3
liver_cancer_plasma_649LV_Methyl2	liver_cancer	non-African American	Source3
liver_cancer_plasma_651LV_Methyl2	liver_cancer	non-African American	Source3
liver_cancer_plasma_168LV_DB	liver_cancer	African American	Source3
noncancer_plasma_330N_Methyl2	noncancer	non-African American	Source4
noncancer_plasma_280N_Methyl2	noncancer	African American	Source4
noncancer_plasma_276N_Methyl2	noncancer	non-African American	Source4
noncancer_plasma_169N_DB	noncancer	African American	Source4
noncancer_plasma_417N_Methyl2	noncancer	non-African American	Source4
liver_cancer_plasma_671LV_Methyl2	liver_cancer	non-African American	Source4
liver_cancer_plasma_670LV_Methyl2	liver_cancer	non-African American	Source4
noncancer_plasma_317N_Methyl2	noncancer	non-African American	Source4
liver_cancer_plasma_679LV_Methyl2	liver_cancer	African American	Source4
noncancer_plasma_260N_Methyl2	noncancer	non-African American	Source4
noncancer_plasma_412N_Methyl2	noncancer	non-African American	Source4
noncancer_plasma_380N_Methyl2	noncancer	non-African American	Source4
noncancer_plasma_427N_Methyl2	noncancer	non-African American	Source4
noncancer_plasma_265N_Methyl2	noncancer	non-African American	Source4
liver_cancer_plasma_675LV_Methyl2	liver_cancer	African American	Source4
noncancer_plasma_270N_Methyl2	noncancer	non-African American	Source4
noncancer_plasma_450N_Methyl2	noncancer	non-African American	Source4
noncancer_plasma_319N_Methyl2	noncancer	non-African American	Source4
liver_cancer_plasma_652LV_Methyl2	liver_cancer	African American	Source4
liver_cancer_plasma_663LV_Methyl2	liver_cancer	non-African American	Source4
liver_cancer_plasma_653LV_Methyl2	liver_cancer	non-African American	Source4
liver_cancer_plasma_664LV_Methyl2	liver_cancer	African American	Source4
liver_cancer_plasma_667LV_Methyl2	liver_cancer	non-African American	Source4
noncancer_plasma_310N_Methyl2	noncancer	non-African American	Source4
noncancer_plasma_453N_Methyl2	noncancer	non-African American	Source4
noncancer_plasma_413N_Methyl2	noncancer	non-African American	Source4
noncancer_plasma_299N_Methyl2	noncancer	non-African American	Source4
noncancer_plasma_331N_Methyl2	noncancer	African American	Source4
noncancer_plasma_326N_Methyl2	noncancer	non-African American	Source4
noncancer_plasma_441N_Methyl2	noncancer	non-African American	Source4
noncancer_plasma_336N_Methyl2	noncancer	non-African American	Source4
lung_cancer_plasma_803LG_Methyl2	lung_cancer	non-African American	Source7
ovary_cancer_plasma_1009OV_Methyl2	ovarian_cancer	non-African American	Source12
ovary_cancer_plasma_996OV_Methyl2	ovarian_cancer	non-African American	Source12
ovary_cancer_plasma_1013OV_Methyl2	ovarian_cancer	non-African American	Source12
noncancer_plasma_456N_Methyl2	noncancer	non-African American	Source12
noncancer_plasma_452N_Methyl2	noncancer	non-African American	Source12
noncancer_plasma_451N_Methyl2	noncancer	non-African American	Source12
stomach_cancer_plasma_878ST_Methyl2	gastrointestinal_cancer	non-African American	Source12
ovary_cancer_plasma_1020OV_Methyl2	ovarian_cancer	non-African American	Source12
stomach_cancer_plasma_891ST_Methyl2	gastrointestinal_cancer	non-African American	Source12
stomach_cancer_plasma_911ST_Methyl2	gastrointestinal_cancer	non-African American	Source12
stomach_cancer_plasma_922ST_Methyl2	gastrointestinal_cancer	non-African American	Source12
stomach_cancer_plasma_907ST_Methyl2	gastrointestinal_cancer	non-African American	Source12
stomach_cancer_plasma_884ST_Methyl2	gastrointestinal_cancer	non-African American	Source12
stomach_cancer_plasma_925ST_Methyl2	gastrointestinal_cancer	non-African American	Source12
stomach_cancer_plasma_924ST_Methyl2	gastrointestinal_cancer	non-African American	Source12
stomach_cancer_plasma_928ST_Methyl2	gastrointestinal_cancer	non-African American	Source12
stomach_cancer_plasma_926ST_Methyl2	gastrointestinal_cancer	non-African American	Source12
stomach_cancer_plasma_913ST_Methyl2	gastrointestinal_cancer	non-African American	Source12
stomach_cancer_plasma_886ST_Methyl2	gastrointestinal_cancer	non-African American	Source12
stomach_cancer_plasma_892ST_Methyl2	gastrointestinal_cancer	non-African American	Source12
ovary_cancer_plasma_1031OV_Methyl2	ovarian_cancer	non-African American	Source12
stomach_cancer_plasma_930ST_Methyl2	gastrointestinal_cancer	non-African American	Source12
stomach_cancer_plasma_875ST_Methyl2	gastrointestinal_cancer	non-African American	Source12
stomach_cancer_plasma_932ST_Methyl2	gastrointestinal_cancer	non-African American	Source12
stomach_cancer_plasma_912ST_Methyl2	gastrointestinal_cancer	non-African American	Source12
stomach_cancer_plasma_872ST_Methyl2	gastrointestinal_cancer	non-African American	Source12
stomach_cancer_plasma_876ST_Methyl2	gastrointestinal_cancer	non-African American	Source12
liver_cancer_plasma_687LV_Methyl2	liver_cancer	non-African American	Source12
liver_cancer_plasma_683LV_Methyl2	liver_cancer	non-African American	Source12
ovary_cancer_plasma_1034OV_Methyl2	ovarian_cancer	non-African American	Source12
ovary_cancer_plasma_1035OV_Methyl2	ovarian_cancer	non-African American	Source12
stomach_cancer_plasma_936ST_Methyl2	gastrointestinal_cancer	non-African American	Source12
ovary_cancer_plasma_1002OV_Methyl2	ovarian_cancer	non-African American	Source12
ovary_cancer_plasma_1003OV_Methyl2	ovarian_cancer	non-African American	Source12
lung_cancer_plasma_831LG_Methyl2	lung_cancer	non-African American	Source12
ovary_cancer_plasma_1007OV_Methyl2	ovarian_cancer	non-African American	Source12
ovary_cancer_plasma_1006OV_Methyl2	ovarian_cancer	non-African American	Source12
liver_cancer_plasma_690LV_Methyl2	liver_cancer	non-African American	Source12
lung_cancer_plasma_826LG_Methyl2	lung_cancer	non-African American	Source12
liver_cancer_plasma_692LV_Methyl2	liver_cancer	non-African American	Source12
ovary_cancer_plasma_1042OV_Methyl2	ovarian_cancer	non-African American	Source12
lung_cancer_plasma_832LG_Methyl2	lung_cancer	non-African American	Source12
lung_cancer_plasma_833LG_Methyl2	lung_cancer	non-African American	Source12
lung_cancer_plasma_799LG_Methyl2	lung_cancer	non-African American	Source7
ovary_cancer_plasma_963OV_Methyl2	ovarian_cancer	non-African American	Source7
ovary_cancer_plasma_952OV_Methyl2	ovarian_cancer	non-African American	Source5
ovary_cancer_plasma_953OV_Methyl2	ovarian_cancer	non-African American	Source5

## Sheet: Table S2
Table S2: AUROC and its confidence intervals before bias correction and after bias correction by MethylDeBias, SMOTE, ComBat, VAE, and Adversarial Learning in the three-fold cross-validation of multi-cancer detection
adjustment method	testing fold	All				African American				non-African American
		auc	ci.lower	ci.upper	DeLong's one-side p against no adjustment	auc	ci.lower	ci.upper	DeLong's one-side p against no adjustment	auc	ci.lower	ci.upper	DeLong's one-side p against no adjustment
Adversarial Learning	1	0.475855	0.408671	0.54304	1	0.616935	0.391448	0.842423	0.945495	0.482428	0.40798	0.556875	1
AE	1	0.918141	0.886046	0.950236	0.848057	0.832661	0.71427	0.951053	0.532694	0.924783	0.890561	0.959005	0.835108
ComBat	1	0.878093	0.836993	0.919194	0.999716	0.758065	0.547012	0.969117	0.818982	0.886739	0.843582	0.929896	0.998798
SMOTE	1	0.939739	0.910033	0.969445	0.826542	0.828629	0.671037	0.986221	0.946691	0.947246	0.917006	0.977487	0.563623
DeBias	1	0.943804	0.916793	0.970815	0.324449	0.889113	0.783531	0.994695	0.136913	0.944203	0.914107	0.974298	0.70469
no adjustment	1	0.940945	0.911678	0.970213	0.5	0.840726	0.689215	0.992236	0.5	0.947464	0.917377	0.97755	0.5
Adversarial Learning	2	0.491646	0.424428	0.558863	1	0.343318	0.131569	0.555067	0.998474	0.501123	0.426766	0.57548	1
AE	2	0.930328	0.9004	0.960256	0.695284	0.794931	0.550608	1	0.564256	0.931522	0.899544	0.963499	0.621648
ComBat	2	0.866601	0.824572	0.908629	0.999923	0.781106	0.591928	0.970284	0.746272	0.886449	0.842315	0.930584	0.994881
SMOTE	2	0.940912	0.913236	0.968588	0.76025	0.822581	0.594309	1	0.5	0.938478	0.90828	0.968677	0.5
DeBias	2	0.937264	0.909153	0.965375	0.746237	0.852535	0.661295	1	0.106293	0.933188	0.900985	0.965392	0.786751
no adjustment	2	0.940957	0.913293	0.96862	0.5	0.822581	0.594309	1	0.5	0.938478	0.90828	0.968677	0.5
Adversarial Learning	3	0.45501	0.3884	0.52162	1	0.615925	0.374979	0.856871	0.910915	0.463707	0.389367	0.538046	1
AE	3	0.5	0.5	0.5	1	0.5	0.5	0.5	0.999839	0.5	0.5	0.5	1
ComBat	3	0.887948	0.851725	0.924171	0.999996	0.733021	0.556712	0.90933	0.9008	0.93073	0.900054	0.961406	0.995609
SMOTE	3	0.95517	0.933265	0.977074	0.791521	0.819672	0.65886	0.980484	0.342372	0.962343	0.940737	0.98395	0.77124
DeBias	3	0.947614	0.92282	0.972409	0.918588	0.843091	0.703943	0.98224	0.154692	0.953574	0.927882	0.979266	0.940458
no adjustment	3	0.956177	0.934648	0.977707	0.5	0.81733	0.653376	0.981285	0.5	0.963449	0.94195	0.984947	0.5
Adversarial Learning	combined	0.4778	0.4393	0.5163	1	0.5285	0.388	0.669	0.9996	0.4857	0.4429	0.5285	1
AE	combined	0.6871	0.653	0.7212	1	0.6381	0.5425	0.7337	0.9957	0.689	0.648	0.7299	1
ComBat	combined	0.877	0.8541	0.8999	1	0.7609	0.6532	0.8687	0.9146	0.9011	0.8783	0.9239	1
SMOTE	combined	0.9441	0.9288	0.9594	0.7926	0.8219	0.719	0.9248	0.8952	0.9482	0.9325	0.964	0.6416
DeBias	combined	0.9416	0.9261	0.9571	0.8223	0.8661	0.7865	0.9456	0.0213	0.9423	0.9253	0.9592	0.964
no adjustment	combined	0.9446	0.9294	0.9599	0.5	0.8263	0.7241	0.9285	0.5	0.9485	0.9328	0.9643	0.5

## Sheet: Table S3
Table S3: Enrichment analysis of CpGs affected by race-specific meQTLs in the most impacted features.
task	testing set	enrichment ratio	p-value
race	independent test	1.026	0.661
race	cross-validation fold 1	1.107	0.059
race	cross-validation fold 2	1.019	0.743
race	cross-validation fold 3	1.049	0.16

## Sheet: Table S4
Table S4: clinical and demographic characteristics of the independent validation dataset for multi-cancer detection
sample_id	cancer type	race	sample source
lung_cancer_plasma_736LG_Methyl2	lung_cancer	non-African American	Source13
noncancer_plasma_163N_Methyl2	noncancer	non-African American	Source13
noncancer_plasma_164N_Methyl2	noncancer	non-African American	Source13
noncancer_plasma_165N_Methyl2	noncancer	non-African American	Source13
noncancer_plasma_107N_Methyl2	noncancer	non-African American	Source13
noncancer_plasma_524N_Methyl2	noncancer	non-African American	Source13
noncancer_plasma_53N_Methyl2	noncancer	non-African American	Source13
noncancer_plasma_69N_Methyl2	noncancer	non-African American	Source13
noncancer_plasma_166N_Methyl2	noncancer	non-African American	Source13
noncancer_plasma_86N_Methyl2	noncancer	non-African American	Source13
noncancer_plasma_167N_Methyl2	noncancer	non-African American	Source13
noncancer_plasma_42N_Methyl2	noncancer	non-African American	Source13
noncancer_plasma_511N_Methyl2	noncancer	non-African American	Source13
noncancer_plasma_44N_Methyl2	noncancer	non-African American	Source13
noncancer_plasma_57N_Methyl2	noncancer	non-African American	Source13
noncancer_plasma_168N_Methyl2	noncancer	non-African American	Source13
noncancer_plasma_169N_Methyl2	noncancer	non-African American	Source13
noncancer_plasma_108N_Methyl2	noncancer	non-African American	Source13
noncancer_plasma_170N_Methyl2	noncancer	non-African American	Source13
noncancer_plasma_171N_Methyl2	noncancer	non-African American	Source13
noncancer_plasma_172N_Methyl2	noncancer	non-African American	Source13
noncancer_plasma_173N_Methyl2	noncancer	non-African American	Source13
noncancer_plasma_109N_Methyl2	noncancer	non-African American	Source13
noncancer_plasma_174N_Methyl2	noncancer	non-African American	Source13
noncancer_plasma_243N_Methyl2	noncancer	non-African American	Source13
noncancer_plasma_237N_Methyl2	noncancer	non-African American	Source13
noncancer_plasma_175N_Methyl2	noncancer	non-African American	Source13
noncancer_plasma_176N_Methyl2	noncancer	non-African American	Source13
noncancer_plasma_177N_Methyl2	noncancer	non-African American	Source13
noncancer_plasma_110N_Methyl2	noncancer	non-African American	Source13
noncancer_plasma_178N_Methyl2	noncancer	non-African American	Source13
noncancer_plasma_62N_Methyl2	noncancer	non-African American	Source13
noncancer_plasma_45N_Methyl2	noncancer	non-African American	Source13
noncancer_plasma_84N_Methyl2	noncancer	non-African American	Source13
noncancer_plasma_58N_Methyl2	noncancer	non-African American	Source13
noncancer_plasma_82N_Methyl2	noncancer	non-African American	Source13
noncancer_plasma_78N_Methyl2	noncancer	non-African American	Source13
noncancer_plasma_111N_Methyl2	noncancer	non-African American	Source13
noncancer_plasma_179N_Methyl2	noncancer	non-African American	Source13
noncancer_plasma_180N_Methyl2	noncancer	non-African American	Source13
noncancer_plasma_112N_Methyl2	noncancer	non-African American	Source13
noncancer_plasma_523N_Methyl2	noncancer	non-African American	Source13
noncancer_plasma_181N_Methyl2	noncancer	non-African American	Source13
noncancer_plasma_182N_Methyl2	noncancer	non-African American	Source13
noncancer_plasma_183N_Methyl2	noncancer	non-African American	Source13
noncancer_plasma_113N_Methyl2	noncancer	non-African American	Source13
noncancer_plasma_522N_Methyl2	noncancer	non-African American	Source13
noncancer_plasma_184N_Methyl2	noncancer	non-African American	Source13
noncancer_plasma_39N_Methyl2	noncancer	non-African American	Source13
noncancer_plasma_46N_Methyl2	noncancer	non-African American	Source13
noncancer_plasma_76N_Methyl2	noncancer	non-African American	Source13
noncancer_plasma_71N_Methyl2	noncancer	non-African American	Source13
noncancer_plasma_185N_Methyl2	noncancer	non-African American	Source13
noncancer_plasma_70N_Methyl2	noncancer	non-African American	Source13
noncancer_plasma_186N_Methyl2	noncancer	non-African American	Source13
noncancer_plasma_55N_Methyl2	noncancer	non-African American	Source13
noncancer_plasma_114N_Methyl2	noncancer	non-African American	Source13
noncancer_plasma_68N_Methyl2	noncancer	non-African American	Source13
noncancer_plasma_115N_Methyl2	noncancer	non-African American	Source13
noncancer_plasma_116N_Methyl2	noncancer	non-African American	Source13
noncancer_plasma_41N_Methyl2	noncancer	non-African American	Source13
noncancer_plasma_512N_Methyl2	noncancer	non-African American	Source13
noncancer_plasma_367N_Methyl2	noncancer	non-African American	Source13
noncancer_plasma_517N_Methyl2	noncancer	non-African American	Source13
noncancer_plasma_338N_Methyl2	noncancer	non-African American	Source13
noncancer_plasma_358N_Methyl2	noncancer	non-African American	Source13
noncancer_plasma_401N_Methyl2	noncancer	non-African American	Source13
noncancer_plasma_290N_Methyl2	noncancer	non-African American	Source13
noncancer_plasma_269N_Methyl2	noncancer	non-African American	Source13
noncancer_plasma_361N_Methyl2	noncancer	non-African American	Source13
noncancer_plasma_365N_Methyl2	noncancer	non-African American	Source13
noncancer_plasma_323N_Methyl2	noncancer	non-African American	Source13
noncancer_plasma_278N_Methyl2	noncancer	non-African American	Source13
noncancer_plasma_409N_Methyl2	noncancer	non-African American	Source13
noncancer_plasma_515N_Methyl2	noncancer	non-African American	Source13
noncancer_plasma_355N_Methyl2	noncancer	non-African American	Source13
noncancer_plasma_422N_Methyl2	noncancer	non-African American	Source13
noncancer_plasma_509N_Methyl2	noncancer	non-African American	Source13
noncancer_plasma_366N_Methyl2	noncancer	non-African American	Source13
noncancer_plasma_431N_Methyl2	noncancer	non-African American	Source13
noncancer_plasma_305N_Methyl2	noncancer	non-African American	Source13
noncancer_plasma_277N_Methyl2	noncancer	non-African American	Source13
noncancer_plasma_327N_Methyl2	noncancer	non-African American	Source13
noncancer_plasma_400N_Methyl2	noncancer	non-African American	Source13
noncancer_plasma_285N_Methyl2	noncancer	non-African American	Source13
noncancer_plasma_513N_Methyl2	noncancer	non-African American	Source13
noncancer_plasma_273N_Methyl2	noncancer	non-African American	Source13
noncancer_plasma_282N_Methyl2	noncancer	non-African American	Source13
noncancer_plasma_281N_Methyl2	noncancer	non-African American	Source13
noncancer_plasma_313N_Methyl2	noncancer	non-African American	Source13
noncancer_plasma_405N_Methyl2	noncancer	non-African American	Source13
noncancer_plasma_261N_Methyl2	noncancer	non-African American	Source13
noncancer_plasma_294N_Methyl2	noncancer	non-African American	Source13
lung_cancer_plasma_764LG_Methyl2	lung_cancer	non-African American	Source13
lung_cancer_plasma_737LG_Methyl2	lung_cancer	non-African American	Source13
lung_cancer_plasma_751LG_Methyl2	lung_cancer	non-African American	Source13
lung_cancer_plasma_738LG_Methyl2	lung_cancer	non-African American	Source13
lung_cancer_plasma_717LG_Methyl2	lung_cancer	non-African American	Source13
lung_cancer_plasma_784LG_Methyl2	lung_cancer	non-African American	Source13
lung_cancer_plasma_739LG_Methyl2	lung_cancer	non-African American	Source13
noncancer_plasma_187N_Methyl2	noncancer	non-African American	Source13
noncancer_plasma_170N_DB	noncancer	African American	Source13
noncancer_plasma_236N_Methyl2	noncancer	non-African American	Source13
noncancer_plasma_48N_Methyl2	noncancer	non-African American	Source13
noncancer_plasma_117N_Methyl2	noncancer	non-African American	Source13
noncancer_plasma_118N_Methyl2	noncancer	non-African American	Source13
noncancer_plasma_171N_DB	noncancer	African American	Source13
noncancer_plasma_172N_DB	noncancer	African American	Source13
noncancer_plasma_173N_DB	noncancer	African American	Source13
noncancer_plasma_174N_DB	noncancer	African American	Source13
noncancer_plasma_188N_Methyl2	noncancer	non-African American	Source13
noncancer_plasma_175N_DB	noncancer	African American	Source13
noncancer_plasma_189N_Methyl2	noncancer	non-African American	Source13
noncancer_plasma_176N_DB	noncancer	African American	Source13
noncancer_plasma_177N_DB	noncancer	African American	Source13
noncancer_plasma_178N_DB	noncancer	African American	Source13
noncancer_plasma_179N_DB	noncancer	African American	Source13
noncancer_plasma_119N_Methyl2	noncancer	non-African American	Source13
noncancer_plasma_81N_Methyl2	noncancer	non-African American	Source13
noncancer_plasma_180N_DB	noncancer	African American	Source13
noncancer_plasma_120N_Methyl2	noncancer	non-African American	Source13
noncancer_plasma_121N_Methyl2	noncancer	non-African American	Source13
noncancer_plasma_122N_Methyl2	noncancer	non-African American	Source13
noncancer_plasma_190N_Methyl2	noncancer	non-African American	Source13
noncancer_plasma_191N_Methyl2	noncancer	non-African American	Source13
noncancer_plasma_61N_Methyl2	noncancer	non-African American	Source13
noncancer_plasma_181N_DB	noncancer	African American	Source13
noncancer_plasma_182N_DB	noncancer	African American	Source13
noncancer_plasma_123N_Methyl2	noncancer	non-African American	Source13
noncancer_plasma_77N_Methyl2	noncancer	non-African American	Source13
noncancer_plasma_192N_Methyl2	noncancer	non-African American	Source13
noncancer_plasma_183N_DB	noncancer	African American	Source13
noncancer_plasma_193N_Methyl2	noncancer	non-African American	Source13
noncancer_plasma_184N_DB	noncancer	African American	Source13
noncancer_plasma_185N_DB	noncancer	African American	Source13
noncancer_plasma_124N_Methyl2	noncancer	non-African American	Source13
noncancer_plasma_194N_Methyl2	noncancer	non-African American	Source13
noncancer_plasma_186N_DB	noncancer	African American	Source13
noncancer_plasma_195N_Methyl2	noncancer	non-African American	Source13
noncancer_plasma_187N_DB	noncancer	African American	Source13
noncancer_plasma_196N_Methyl2	noncancer	non-African American	Source13
noncancer_plasma_197N_Methyl2	noncancer	non-African American	Source13
noncancer_plasma_188N_DB	noncancer	African American	Source13
noncancer_plasma_198N_Methyl2	noncancer	non-African American	Source13
noncancer_plasma_125N_Methyl2	noncancer	non-African American	Source13
noncancer_plasma_189N_DB	noncancer	African American	Source13
noncancer_plasma_190N_DB	noncancer	African American	Source13
noncancer_plasma_126N_Methyl2	noncancer	non-African American	Source13
noncancer_plasma_191N_DB	noncancer	African American	Source13
ovary_cancer_plasma_980OV_Methyl2	ovarian_cancer	non-African American	Source13
ovary_cancer_plasma_967OV_Methyl2	ovarian_cancer	non-African American	Source13
ovary_cancer_plasma_961OV_Methyl2	ovarian_cancer	non-African American	Source13
ovary_cancer_plasma_958OV_Methyl2	ovarian_cancer	non-African American	Source13
ovary_cancer_plasma_975OV_Methyl2	ovarian_cancer	non-African American	Source13
ovary_cancer_plasma_962OV_Methyl2	ovarian_cancer	non-African American	Source13
ovary_cancer_plasma_988OV_Methyl2	ovarian_cancer	non-African American	Source13
ovary_cancer_plasma_983OV_Methyl2	ovarian_cancer	non-African American	Source13
ovary_cancer_plasma_966OV_Methyl2	ovarian_cancer	non-African American	Source13
ovary_cancer_plasma_978OV_Methyl2	ovarian_cancer	non-African American	Source13
ovary_cancer_plasma_970OV_Methyl2	ovarian_cancer	non-African American	Source13
ovary_cancer_plasma_997OV_Methyl2	ovarian_cancer	non-African American	Source13
ovary_cancer_plasma_981OV_Methyl2	ovarian_cancer	non-African American	Source13
stomach_cancer_plasma_866ST_Methyl2	gastrointestinal_cancer	non-African American	Source13
stomach_cancer_plasma_860ST_Methyl2	gastrointestinal_cancer	non-African American	Source13
stomach_cancer_plasma_847ST_Methyl2	gastrointestinal_cancer	non-African American	Source13
stomach_cancer_plasma_854ST_Methyl2	gastrointestinal_cancer	non-African American	Source13
stomach_cancer_plasma_848ST_Methyl2	gastrointestinal_cancer	non-African American	Source13
stomach_cancer_plasma_859ST_Methyl2	gastrointestinal_cancer	non-African American	Source13
stomach_cancer_plasma_843ST_Methyl2	gastrointestinal_cancer	non-African American	Source13
stomach_cancer_plasma_863ST_Methyl2	gastrointestinal_cancer	non-African American	Source13
stomach_cancer_plasma_850ST_Methyl2	gastrointestinal_cancer	non-African American	Source13
stomach_cancer_plasma_857ST_Methyl2	gastrointestinal_cancer	non-African American	Source13
stomach_cancer_plasma_841ST_Methyl2	gastrointestinal_cancer	non-African American	Source13
stomach_cancer_plasma_856ST_Methyl2	gastrointestinal_cancer	non-African American	Source13
stomach_cancer_plasma_862ST_Methyl2	gastrointestinal_cancer	non-African American	Source13
stomach_cancer_plasma_842ST_Methyl2	gastrointestinal_cancer	non-African American	Source13
stomach_cancer_plasma_867ST_Methyl2	gastrointestinal_cancer	non-African American	Source13
stomach_cancer_plasma_861ST_Methyl2	gastrointestinal_cancer	non-African American	Source13
stomach_cancer_plasma_868ST_Methyl2	gastrointestinal_cancer	non-African American	Source13
stomach_cancer_plasma_851ST_Methyl2	gastrointestinal_cancer	non-African American	Source13
stomach_cancer_plasma_869ST_Methyl2	gastrointestinal_cancer	non-African American	Source13
stomach_cancer_plasma_845ST_Methyl2	gastrointestinal_cancer	non-African American	Source13
stomach_cancer_plasma_844ST_Methyl2	gastrointestinal_cancer	non-African American	Source13
ovary_cancer_plasma_999OV_Methyl2	ovarian_cancer	non-African American	Source13
stomach_cancer_plasma_849ST_Methyl2	gastrointestinal_cancer	non-African American	Source13
stomach_cancer_plasma_853ST_Methyl2	gastrointestinal_cancer	non-African American	Source13
stomach_cancer_plasma_855ST_Methyl2	gastrointestinal_cancer	non-African American	Source13
stomach_cancer_plasma_846ST_Methyl2	gastrointestinal_cancer	non-African American	Source13
stomach_cancer_plasma_864ST_Methyl2	gastrointestinal_cancer	non-African American	Source13
stomach_cancer_plasma_865ST_Methyl2	gastrointestinal_cancer	non-African American	Source13
stomach_cancer_plasma_858ST_Methyl2	gastrointestinal_cancer	non-African American	Source13
noncancer_plasma_192N_DB	noncancer	African American	Source13
noncancer_plasma_193N_DB	noncancer	African American	Source13
noncancer_plasma_194N_DB	noncancer	African American	Source13
noncancer_plasma_195N_DB	noncancer	African American	Source13
noncancer_plasma_196N_DB	noncancer	African American	Source13
noncancer_plasma_197N_DB	noncancer	African American	Source13
noncancer_plasma_309N_Methyl2	noncancer	non-African American	Source13
noncancer_plasma_414N_Methyl2	noncancer	non-African American	Source13
noncancer_plasma_347N_Methyl2	noncancer	non-African American	Source13
noncancer_plasma_198N_DB	noncancer	African American	Source13
noncancer_plasma_199N_DB	noncancer	African American	Source13
noncancer_plasma_360N_Methyl2	noncancer	non-African American	Source13
noncancer_plasma_200N_DB	noncancer	African American	Source13
noncancer_plasma_397N_Methyl2	noncancer	non-African American	Source13
noncancer_plasma_201N_DB	noncancer	African American	Source13
noncancer_plasma_202N_DB	noncancer	African American	Source13
noncancer_plasma_203N_DB	noncancer	African American	Source13
noncancer_plasma_351N_Methyl2	noncancer	non-African American	Source13
noncancer_plasma_204N_DB	noncancer	African American	Source13
noncancer_plasma_205N_DB	noncancer	African American	Source13
noncancer_plasma_206N_DB	noncancer	African American	Source13
noncancer_plasma_207N_DB	noncancer	African American	Source13
noncancer_plasma_208N_DB	noncancer	African American	Source13
noncancer_plasma_316N_Methyl2	noncancer	non-African American	Source13
noncancer_plasma_209N_DB	noncancer	African American	Source13
noncancer_plasma_210N_DB	noncancer	African American	Source13
noncancer_plasma_425N_Methyl2	noncancer	non-African American	Source13
noncancer_plasma_339N_Methyl2	noncancer	non-African American	Source13
noncancer_plasma_508N_Methyl2	noncancer	non-African American	Source13
noncancer_plasma_371N_Methyl2	noncancer	non-African American	Source13
noncancer_plasma_372N_Methyl2	noncancer	non-African American	Source13
noncancer_plasma_357N_Methyl2	noncancer	non-African American	Source13
noncancer_plasma_211N_DB	noncancer	African American	Source13
noncancer_plasma_430N_Methyl2	noncancer	non-African American	Source13
noncancer_plasma_212N_DB	noncancer	African American	Source13
noncancer_plasma_325N_Methyl2	noncancer	non-African American	Source13
noncancer_plasma_213N_DB	noncancer	African American	Source13
noncancer_plasma_375N_Methyl2	noncancer	non-African American	Source13
noncancer_plasma_214N_DB	noncancer	African American	Source13
noncancer_plasma_444N_Methyl2	noncancer	non-African American	Source13
noncancer_plasma_215N_DB	noncancer	African American	Source13
noncancer_plasma_216N_DB	noncancer	African American	Source13
noncancer_plasma_350N_Methyl2	noncancer	non-African American	Source13
noncancer_plasma_433N_Methyl2	noncancer	non-African American	Source13
noncancer_plasma_364N_Methyl2	noncancer	non-African American	Source13
noncancer_plasma_341N_Methyl2	noncancer	non-African American	Source13
noncancer_plasma_217N_DB	noncancer	African American	Source13
noncancer_plasma_218N_DB	noncancer	African American	Source13
noncancer_plasma_374N_Methyl2	noncancer	non-African American	Source13
noncancer_plasma_219N_DB	noncancer	African American	Source13
noncancer_plasma_220N_DB	noncancer	African American	Source13
noncancer_plasma_221N_DB	noncancer	African American	Source13
noncancer_plasma_222N_DB	noncancer	African American	Source13
noncancer_plasma_354N_Methyl2	noncancer	non-African American	Source13
noncancer_plasma_223N_DB	noncancer	African American	Source13
noncancer_plasma_321N_Methyl2	noncancer	non-African American	Source13
noncancer_plasma_224N_DB	noncancer	African American	Source13
noncancer_plasma_333N_Methyl2	noncancer	non-African American	Source13
noncancer_plasma_402N_Methyl2	noncancer	non-African American	Source13
noncancer_plasma_225N_DB	noncancer	African American	Source13
noncancer_plasma_418N_Methyl2	noncancer	non-African American	Source13
noncancer_plasma_226N_DB	noncancer	African American	Source13
noncancer_plasma_298N_Methyl2	noncancer	non-African American	Source13
noncancer_plasma_454N_Methyl2	noncancer	non-African American	Source13
noncancer_plasma_227N_DB	noncancer	African American	Source13
noncancer_plasma_228N_DB	noncancer	African American	Source13
noncancer_plasma_229N_DB	noncancer	African American	Source13
noncancer_plasma_369N_Methyl2	noncancer	non-African American	Source13
noncancer_plasma_518N_Methyl2	noncancer	non-African American	Source13
noncancer_plasma_510N_Methyl2	noncancer	non-African American	Source13
noncancer_plasma_329N_Methyl2	noncancer	non-African American	Source13
noncancer_plasma_199N_Methyl2	noncancer	non-African American	Source2
noncancer_plasma_127N_Methyl2	noncancer	non-African American	Source2
liver_cancer_plasma_637LV_Methyl2	liver_cancer	non-African American	Source2
noncancer_plasma_128N_Methyl2	noncancer	non-African American	Source2
noncancer_plasma_60N_Methyl2	noncancer	non-African American	Source2
noncancer_plasma_200N_Methyl2	noncancer	non-African American	Source2
noncancer_plasma_201N_Methyl2	noncancer	non-African American	Source2
noncancer_plasma_212N_Methyl2	noncancer	non-African American	Source2
noncancer_plasma_214N_Methyl2	noncancer	non-African American	Source2
noncancer_plasma_202N_Methyl2	noncancer	non-African American	Source2
noncancer_plasma_215N_Methyl2	noncancer	non-African American	Source2
liver_cancer_plasma_643LV_Methyl2	liver_cancer	non-African American	Source2
liver_cancer_plasma_640LV_Methyl2	liver_cancer	non-African American	Source2
noncancer_plasma_203N_Methyl2	noncancer	non-African American	Source2
liver_cancer_plasma_638LV_Methyl2	liver_cancer	non-African American	Source2
noncancer_plasma_216N_Methyl2	noncancer	non-African American	Source2
noncancer_plasma_213N_Methyl2	noncancer	non-African American	Source2
noncancer_plasma_217N_Methyl2	noncancer	non-African American	Source2
noncancer_plasma_129N_Methyl2	noncancer	non-African American	Source2
liver_cancer_plasma_685LV_Methyl2	liver_cancer	non-African American	Source2
liver_cancer_plasma_639LV_Methyl2	liver_cancer	non-African American	Source2
liver_cancer_plasma_641LV_Methyl2	liver_cancer	African American	Source2
noncancer_plasma_320N_Methyl2	noncancer	non-African American	Source13
noncancer_plasma_204N_Methyl2	noncancer	non-African American	Source13
noncancer_plasma_291N_Methyl2	noncancer	non-African American	Source13
noncancer_plasma_130N_Methyl2	noncancer	non-African American	Source13
noncancer_plasma_437N_Methyl2	noncancer	non-African American	Source13
noncancer_plasma_131N_Methyl2	noncancer	non-African American	Source13
ovary_cancer_plasma_991OV_Methyl2	ovarian_cancer	non-African American	Source13
ovary_cancer_plasma_994OV_Methyl2	ovarian_cancer	non-African American	Source13
ovary_cancer_plasma_995OV_Methyl2	ovarian_cancer	non-African American	Source13
stomach_cancer_plasma_882ST_Methyl2	gastrointestinal_cancer	non-African American	Source13
noncancer_plasma_230N_DB	noncancer	African American	Source13
stomach_cancer_plasma_885ST_Methyl2	gastrointestinal_cancer	non-African American	Source13
noncancer_plasma_231N_DB	noncancer	African American	Source13
noncancer_plasma_525N_Methyl2	noncancer	non-African American	Source13
stomach_cancer_plasma_873ST_Methyl2	gastrointestinal_cancer	non-African American	Source13
noncancer_plasma_132N_Methyl2	noncancer	non-African American	Source14
noncancer_plasma_133N_Methyl2	noncancer	non-African American	Source14
noncancer_plasma_134N_Methyl2	noncancer	non-African American	Source14
noncancer_plasma_428N_Methyl2	noncancer	non-African American	Source14
noncancer_plasma_73N_Methyl2	noncancer	non-African American	Source14
noncancer_plasma_75N_Methyl2	noncancer	non-African American	Source14
noncancer_plasma_205N_Methyl2	noncancer	non-African American	Source14
noncancer_plasma_206N_Methyl2	noncancer	non-African American	Source14
noncancer_plasma_207N_Methyl2	noncancer	non-African American	Source14
noncancer_plasma_50N_Methyl2	noncancer	non-African American	Source14
noncancer_plasma_83N_Methyl2	noncancer	non-African American	Source14
lung_cancer_plasma_771LG_Methyl2	lung_cancer	non-African American	Source14
lung_cancer_plasma_812LG_Methyl2	lung_cancer	non-African American	Source14
noncancer_plasma_208N_Methyl2	noncancer	non-African American	Source14
noncancer_plasma_63N_Methyl2	noncancer	non-African American	Source14
stomach_cancer_plasma_840ST_Methyl2	gastrointestinal_cancer	non-African American	Source14
noncancer_plasma_135N_Methyl2	noncancer	non-African American	Source14
noncancer_plasma_209N_Methyl2	noncancer	African American	Source14
noncancer_plasma_232N_Methyl2	noncancer	African American	Source14
noncancer_plasma_136N_Methyl2	noncancer	non-African American	Source14
noncancer_plasma_49N_Methyl2	noncancer	non-African American	Source14
noncancer_plasma_137N_Methyl2	noncancer	non-African American	Source14
noncancer_plasma_210N_Methyl2	noncancer	non-African American	Source14
lung_cancer_plasma_806LG_Methyl2	lung_cancer	non-African American	Source14
lung_cancer_plasma_810LG_Methyl2	lung_cancer	non-African American	Source14
noncancer_plasma_268N_Methyl2	noncancer	non-African American	Source14
noncancer_plasma_334N_Methyl2	noncancer	non-African American	Source14
lung_cancer_plasma_804LG_Methyl2	lung_cancer	non-African American	Source14
noncancer_plasma_244N_Methyl2	noncancer	non-African American	Source14
noncancer_plasma_507N_Methyl2	noncancer	non-African American	Source14
noncancer_plasma_225N_Methyl2	noncancer	non-African American	Source14
lung_cancer_plasma_808LG_Methyl2	lung_cancer	African American	Source14
lung_cancer_plasma_811LG_Methyl2	lung_cancer	non-African American	Source14
noncancer_plasma_362N_Methyl2	noncancer	non-African American	Source14
noncancer_plasma_211N_Methyl2	noncancer	non-African American	Source14
noncancer_plasma_356N_Methyl2	noncancer	non-African American	Source14
noncancer_plasma_235N_Methyl2	noncancer	non-African American	Source14
lung_cancer_plasma_819LG_Methyl2	lung_cancer	non-African American	Source14
noncancer_plasma_242N_Methyl2	noncancer	non-African American	Source14
lung_cancer_plasma_821LG_Methyl2	lung_cancer	non-African American	Source14
lung_cancer_plasma_761LG_Methyl2	lung_cancer	non-African American	Source14
noncancer_plasma_263N_Methyl2	noncancer	non-African American	Source14
noncancer_plasma_228N_Methyl2	noncancer	non-African American	Source14
lung_cancer_plasma_822LG_Methyl2	lung_cancer	non-African American	Source14
stomach_cancer_plasma_852ST_Methyl2	gastrointestinal_cancer	non-African American	Source14
noncancer_plasma_240N_Methyl2	noncancer	non-African American	Source14
lung_cancer_plasma_775LG_Methyl2	lung_cancer	non-African American	Source14
noncancer_plasma_257N_Methyl2	noncancer	non-African American	Source14
noncancer_plasma_296N_Methyl2	noncancer	non-African American	Source14
noncancer_plasma_229N_Methyl2	noncancer	non-African American	Source14
noncancer_plasma_516N_Methyl2	noncancer	non-African American	Source14
lung_cancer_plasma_797LG_Methyl2	lung_cancer	non-African American	Source14
noncancer_plasma_248N_Methyl2	noncancer	non-African American	Source14
noncancer_plasma_218N_Methyl2	noncancer	African American	Source14
gastrointestinal_cancer_plasma_232CC_DB	gastrointestinal_cancer	African American	Source14
noncancer_plasma_514N_Methyl2	noncancer	non-African American	Source14
noncancer_plasma_443N_Methyl2	noncancer	non-African American	Source14
lung_cancer_plasma_818LG_Methyl2	lung_cancer	non-African American	Source14
lung_cancer_plasma_817LG_Methyl2	lung_cancer	non-African American	Source14
lung_cancer_plasma_809LG_Methyl2	lung_cancer	non-African American	Source14
noncancer_plasma_348N_Methyl2	noncancer	non-African American	Source14
lung_cancer_plasma_816LG_Methyl2	lung_cancer	non-African American	Source14
noncancer_plasma_373N_Methyl2	noncancer	non-African American	Source14
lung_cancer_plasma_815LG_Methyl2	lung_cancer	non-African American	Source14
lung_cancer_plasma_820LG_Methyl2	lung_cancer	non-African American	Source14

## Sheet: Table S5
Table S5: AUROC and its confidence intervals before bias correction and after bias correction by MethylDeBias, SMOTE, ComBat, VAE, and Adversarial Learning in the independent validation of multi-cancer detection
adjustment method	All				African American				non-African American
	auc	ci.lower	ci.upper	DeLong's one-side p against no adjustment	auc	ci.lower	ci.upper	DeLong's one-side p against no adjustment	auc	ci.lower	ci.upper	DeLong's one-side p against no adjustment
Adversarial Learning	0.542167	0.473874	0.610461	1	0.430769	0.0947661	0.766772	0.855504	0.562571	0.490083	0.63506	1
AE	0.848661	0.795157	0.902165	0.563629	0.748718	0.254959	1	0.5	0.837189	0.781068	0.893311	0.524761
ComBat	0.820409	0.768168	0.87265	0.947348	0.8	0.405971	1	0.15089	0.823912	0.770481	0.877343	0.762468
SMOTE	0.857263	0.806202	0.908325	0.0792629	0.753846	0.27006	1	0.309221	0.841691	0.786271	0.897112	0.148752
DeBias	0.868395	0.821912	0.914879	0.126103	0.841026	0.526783	1	0.145373	0.85742	0.807216	0.907624	0.0729616
no adjustment	0.854733	0.803218	0.906249	0.5	0.748718	0.269703	1	0.5	0.839697	0.783964	0.89543	0.5

## Sheet: Table S6
Table S6: clinical and demographic characteristics of the cross-validation dataset for liver cancer early detection
sample_id	cancer type	ethnicity	sample source
noncancer_plasma_233CH_DB	noncancer	Hispanic	Source1
noncancer_plasma_245N_Methyl2	noncancer	non-Hispanic	Source1
noncancer_plasma_51N_Methyl2	noncancer	non-Hispanic	Source1
noncancer_plasma_54N_Methyl2	noncancer	non-Hispanic	Source1
noncancer_plasma_256N_Methyl2	noncancer	non-Hispanic	Source1
noncancer_plasma_67N_Methyl2	noncancer	non-Hispanic	Source1
noncancer_plasma_520N_Methyl2	noncancer	non-Hispanic	Source1
noncancer_plasma_255N_Methyl2	noncancer	non-Hispanic	Source1
liver_cancer_plasma_626LV_Methyl2	liver_cancer	non-Hispanic	Source1
noncancer_plasma_328N_Methyl2	noncancer	non-Hispanic	Source1
noncancer_plasma_92N_Methyl2	noncancer	non-Hispanic	Source1
noncancer_plasma_144N_Methyl2	noncancer	Hispanic	Source1
noncancer_plasma_219N_Methyl2	noncancer	non-Hispanic	Source1
noncancer_plasma_259N_Methyl2	noncancer	non-Hispanic	Source1
noncancer_plasma_146N_Methyl2	noncancer	non-Hispanic	Source1
noncancer_plasma_230N_Methyl2	noncancer	non-Hispanic	Source1
noncancer_plasma_147N_Methyl2	noncancer	non-Hispanic	Source1
noncancer_plasma_148N_Methyl2	noncancer	non-Hispanic	Source1
noncancer_plasma_94N_Methyl2	noncancer	non-Hispanic	Source1
noncancer_plasma_97N_Methyl2	noncancer	non-Hispanic	Source1
noncancer_plasma_98N_Methyl2	noncancer	non-Hispanic	Source1
noncancer_plasma_155N_Methyl2	noncancer	non-Hispanic	Source1
noncancer_plasma_101N_Methyl2	noncancer	non-Hispanic	Source1
noncancer_plasma_227N_Methyl2	noncancer	Hispanic	Source1
noncancer_plasma_157N_Methyl2	noncancer	non-Hispanic	Source1
noncancer_plasma_102N_Methyl2	noncancer	non-Hispanic	Source1
noncancer_plasma_318N_Methyl2	noncancer	non-Hispanic	Source1
noncancer_plasma_247N_Methyl2	noncancer	non-Hispanic	Source1
noncancer_plasma_434N_Methyl2	noncancer	non-Hispanic	Source1
noncancer_plasma_231N_Methyl2	noncancer	non-Hispanic	Source1
noncancer_plasma_234CH_DB	noncancer	Hispanic	Source1
noncancer_plasma_235CH_DB	noncancer	Hispanic	Source1
liver_cancer_plasma_630LV_Methyl2	liver_cancer	Hispanic	Source1
noncancer_plasma_236CH_DB	noncancer	Hispanic	Source1
noncancer_plasma_99CH_DB	noncancer	Hispanic	Source1
noncancer_plasma_238CH_DB	noncancer	Hispanic	Source1
noncancer_plasma_239CH_DB	noncancer	Hispanic	Source1
noncancer_plasma_240CH_DB	noncancer	Hispanic	Source1
liver_cancer_plasma_605LV_Methyl2	liver_cancer	non-Hispanic	Source1
noncancer_plasma_241CH_DB	noncancer	Hispanic	Source1
noncancer_plasma_242CH_DB	noncancer	Hispanic	Source1
liver_cancer_plasma_685LV_Methyl2	liver_cancer	non-Hispanic	Source2
liver_cancer_plasma_641LV_Methyl2	liver_cancer	non-Hispanic	Source2
liver_cancer_plasma_647LV_Methyl2	liver_cancer	non-Hispanic	Source3
liver_cancer_plasma_243LV_DB	liver_cancer	Hispanic	Source3
liver_cancer_plasma_620LV_Methyl2	liver_cancer	Hispanic	Source3
liver_cancer_plasma_244LV_DB	liver_cancer	Hispanic	Source3
liver_cancer_plasma_245LV_DB	liver_cancer	Hispanic	Source3
liver_cancer_plasma_246LV_DB	liver_cancer	Hispanic	Source3
liver_cancer_plasma_646LV_Methyl2	liver_cancer	non-Hispanic	Source3
liver_cancer_plasma_649LV_Methyl2	liver_cancer	non-Hispanic	Source3
liver_cancer_plasma_645LV_Methyl2	liver_cancer	Hispanic	Source3
noncancer_plasma_254N_Methyl2	noncancer	non-Hispanic	Source1
noncancer_plasma_393N_Methyl2	noncancer	non-Hispanic	Source1
noncancer_plasma_252N_Methyl2	noncancer	non-Hispanic	Source1
noncancer_plasma_253N_Methyl2	noncancer	non-Hispanic	Source1
noncancer_plasma_251N_Methyl2	noncancer	non-Hispanic	Source1
noncancer_plasma_79N_Methyl2	noncancer	non-Hispanic	Source1
liver_cancer_plasma_609LV_Methyl2	liver_cancer	non-Hispanic	Source1
noncancer_plasma_142N_Methyl2	noncancer	non-Hispanic	Source1
noncancer_plasma_224N_Methyl2	noncancer	non-Hispanic	Source1
noncancer_plasma_238N_Methyl2	noncancer	non-Hispanic	Source1
noncancer_plasma_143N_Methyl2	noncancer	non-Hispanic	Source1
noncancer_plasma_145N_Methyl2	noncancer	non-Hispanic	Source1
liver_cancer_plasma_627LV_Methyl2	liver_cancer	non-Hispanic	Source1
noncancer_plasma_222N_Methyl2	noncancer	non-Hispanic	Source1
noncancer_plasma_250N_Methyl2	noncancer	non-Hispanic	Source1
noncancer_plasma_149N_Methyl2	noncancer	non-Hispanic	Source1
noncancer_plasma_93N_Methyl2	noncancer	non-Hispanic	Source1
noncancer_plasma_95N_Methyl2	noncancer	non-Hispanic	Source1
noncancer_plasma_150N_Methyl2	noncancer	non-Hispanic	Source1
noncancer_plasma_295N_Methyl2	noncancer	non-Hispanic	Source1
noncancer_plasma_249N_Methyl2	noncancer	non-Hispanic	Source1
noncancer_plasma_96N_Methyl2	noncancer	non-Hispanic	Source1
noncancer_plasma_85N_Methyl2	noncancer	non-Hispanic	Source1
noncancer_plasma_151N_Methyl2	noncancer	non-Hispanic	Source1
noncancer_plasma_152N_Methyl2	noncancer	non-Hispanic	Source1
noncancer_plasma_241N_Methyl2	noncancer	non-Hispanic	Source1
noncancer_plasma_223N_Methyl2	noncancer	non-Hispanic	Source1
noncancer_plasma_99N_Methyl2	noncancer	non-Hispanic	Source1
noncancer_plasma_246N_Methyl2	noncancer	non-Hispanic	Source1
noncancer_plasma_153N_Methyl2	noncancer	non-Hispanic	Source1
liver_cancer_plasma_628LV_Methyl2	liver_cancer	non-Hispanic	Source1
noncancer_plasma_154N_Methyl2	noncancer	non-Hispanic	Source1
noncancer_plasma_100N_Methyl2	noncancer	non-Hispanic	Source1
noncancer_plasma_52N_Methyl2	noncancer	non-Hispanic	Source1
noncancer_plasma_156N_Methyl2	noncancer	non-Hispanic	Source1
noncancer_plasma_66N_Methyl2	noncancer	non-Hispanic	Source1
noncancer_plasma_234N_Methyl2	noncancer	non-Hispanic	Source1
noncancer_plasma_519N_Methyl2	noncancer	non-Hispanic	Source1
noncancer_plasma_158N_Methyl2	noncancer	Hispanic	Source1
noncancer_plasma_421N_Methyl2	noncancer	non-Hispanic	Source1
noncancer_plasma_221N_Methyl2	noncancer	non-Hispanic	Source1
liver_cancer_plasma_610LV_Methyl2	liver_cancer	non-Hispanic	Source1
noncancer_plasma_220N_Methyl2	noncancer	non-Hispanic	Source1
noncancer_plasma_74N_Methyl2	noncancer	non-Hispanic	Source1
noncancer_plasma_159N_Methyl2	noncancer	non-Hispanic	Source1
noncancer_plasma_262N_Methyl2	noncancer	Hispanic	Source1
noncancer_plasma_103N_Methyl2	noncancer	non-Hispanic	Source1
noncancer_plasma_104N_Methyl2	noncancer	non-Hispanic	Source1
noncancer_plasma_233N_Methyl2	noncancer	non-Hispanic	Source1
noncancer_plasma_160N_Methyl2	noncancer	Hispanic	Source1
noncancer_plasma_289N_Methyl2	noncancer	non-Hispanic	Source1
noncancer_plasma_105N_Methyl2	noncancer	non-Hispanic	Source1
noncancer_plasma_161N_Methyl2	noncancer	non-Hispanic	Source1
noncancer_plasma_226N_Methyl2	noncancer	non-Hispanic	Source1
noncancer_plasma_43N_Methyl2	noncancer	non-Hispanic	Source1
noncancer_plasma_106N_Methyl2	noncancer	non-Hispanic	Source1
noncancer_plasma_162N_Methyl2	noncancer	non-Hispanic	Source1
noncancer_plasma_239N_Methyl2	noncancer	Hispanic	Source1
liver_cancer_plasma_629LV_Methyl2	liver_cancer	non-Hispanic	Source1
noncancer_plasma_247CH_DB	noncancer	Hispanic	Source1
noncancer_plasma_248CH_DB	noncancer	Hispanic	Source1
noncancer_plasma_249CH_DB	noncancer	Hispanic	Source1
noncancer_plasma_250CH_DB	noncancer	Hispanic	Source1
liver_cancer_plasma_631LV_Methyl2	liver_cancer	non-Hispanic	Source1
liver_cancer_plasma_612LV_Methyl2	liver_cancer	Hispanic	Source1
noncancer_plasma_251CH_DB	noncancer	Hispanic	Source1
liver_cancer_plasma_632LV_Methyl2	liver_cancer	non-Hispanic	Source1
noncancer_plasma_252CH_DB	noncancer	Hispanic	Source1
noncancer_plasma_253CH_DB	noncancer	Hispanic	Source1
liver_cancer_plasma_633LV_Methyl2	liver_cancer	non-Hispanic	Source1
noncancer_plasma_254CH_DB	noncancer	Hispanic	Source1
noncancer_plasma_255CH_DB	noncancer	Hispanic	Source1
noncancer_plasma_256CH_DB	noncancer	Hispanic	Source1
noncancer_plasma_257CH_DB	noncancer	Hispanic	Source1
noncancer_plasma_258CH_DB	noncancer	Hispanic	Source1
noncancer_plasma_259CH_DB	noncancer	Hispanic	Source1
noncancer_plasma_260CH_DB	noncancer	Hispanic	Source1
noncancer_plasma_261CH_DB	noncancer	Hispanic	Source1
noncancer_plasma_262CH_DB	noncancer	Hispanic	Source1
noncancer_plasma_263CH_DB	noncancer	Hispanic	Source1
noncancer_plasma_264CH_DB	noncancer	Hispanic	Source1
noncancer_plasma_265CH_DB	noncancer	Hispanic	Source1
liver_cancer_plasma_639LV_Methyl2	liver_cancer	non-Hispanic	Source2
liver_cancer_plasma_618LV_Methyl2	liver_cancer	Hispanic	Source3
liver_cancer_plasma_644LV_Methyl2	liver_cancer	non-Hispanic	Source3
liver_cancer_plasma_614LV_Methyl2	liver_cancer	Hispanic	Source3
liver_cancer_plasma_266LV_DB	liver_cancer	Hispanic	Source3
liver_cancer_plasma_267LV_DB	liver_cancer	Hispanic	Source3
liver_cancer_plasma_268LV_DB	liver_cancer	Hispanic	Source3
liver_cancer_plasma_269LV_DB	liver_cancer	Hispanic	Source3
liver_cancer_plasma_270LV_DB	liver_cancer	Hispanic	Source3
liver_cancer_plasma_271LV_DB	liver_cancer	Hispanic	Source3
liver_cancer_plasma_272LV_DB	liver_cancer	Hispanic	Source3
liver_cancer_plasma_273LV_DB	liver_cancer	Hispanic	Source3
liver_cancer_plasma_274LV_DB	liver_cancer	Hispanic	Source3
liver_cancer_plasma_650LV_Methyl2	liver_cancer	non-Hispanic	Source3
liver_cancer_plasma_642LV_Methyl2	liver_cancer	non-Hispanic	Source3
liver_cancer_plasma_275LV_DB	liver_cancer	Hispanic	Source3
liver_cancer_plasma_651LV_Methyl2	liver_cancer	non-Hispanic	Source3
liver_cancer_plasma_648LV_Methyl2	liver_cancer	non-Hispanic	Source3
noncancer_plasma_276N_DB	noncancer	Hispanic	Source4
liver_cancer_plasma_684LV_Methyl2	liver_cancer	Hispanic	Source1

## Sheet: Table S7
Table S7: AUROC and its confidence intervals before bias correction and after bias correction by MethylDeBias, SMOTE, ComBat, VAE, and Adversarial Learning in liver cancer early detection
adjustment method	testing fold	All				Hispanic				non-Hispanic
		auc	ci.lower	ci.upper	DeLong's one-side p against no adjustment	auc	ci.lower	ci.upper	DeLong's one-side p against no adjustment	auc	ci.lower	ci.upper	DeLong's one-side p against no adjustment
Adversarial Learning	1	0.631579	0.458592	0.804566	0.999079	0.77381	0.550673	0.996946	0.95001	0.538462	0.253572	0.823351	0.993283
AE	1	0.928571	0.846511	1	0.581434	0.97619	0.920647	1	0.5	0.917582	0.800561	1	0.585718
ComBat	1	0.890977	0.805221	0.976734	0.956722	0.916667	0.793669	1	0.911414	0.917582	0.819094	1	0.814418
SMOTE	1	0.947368	0.881896	1	0.287861	0.964286	0.894405	1	0.76025	0.961538	0.891416	1	0.0979544
DeBias	1	0.921053	0.807116	1	0.640337	1	1	1	0.203508	0.862637	0.65749	1	0.79652
no adjustment	1	0.93985	0.870793	1	0.5	0.97619	0.919909	1	0.5	0.934066	0.842561	1	0.5
Adversarial Learning	2	0.499035	0.32044	0.67763	0.999998	0.404762	0.13944	0.670084	0.999648	0.511429	0.236567	0.78629	0.999044
AE	2	0.957529	0.895295	1	0.743097	0.964286	0.885316	1	0.5	0.942857	0.838193	1	0.793499
ComBat	2	0.947876	0.892453	1	0.888944	0.892857	0.745119	1	0.857998	0.971429	0.922503	1	0.74707
SMOTE	2	0.974904	0.938844	1	0.810418	0.952381	0.850919	1	0.76025	0.982857	0.944466	1	0.76025
DeBias	2	0.969112	0.92884	1	0.827468	0.97619	0.919909	1	0.23975	0.96	0.896151	1	0.872262
no adjustment	2	0.980695	0.950441	1	0.5	0.964286	0.885316	1	0.5	0.988571	0.961329	1	0.5
Adversarial Learning	3	0.45946	0.274144	0.644775	0.999998	0.440476	0.154765	0.726187	0.998436	0.488571	0.210971	0.766171	0.998371
AE	3	0.947876	0.881475	1	0.585521	0.928571	0.782349	1	0.602579	0.96	0.88713	1	0.459884
ComBat	3	0.8861	0.777295	0.994905	0.941146	0.892857	0.719577	1	0.907864	0.885714	0.749271	1	0.839538
SMOTE	3	0.95946	0.899199	1	0.403297	0.940476	0.81661	1	0.76025	0.96	0.877508	1	0.23975
DeBias	3	0.972973	0.93261	1	0.159717	0.988095	0.955098	1	0.1877	0.965714	0.89422	1	0.236249
no adjustment	3	0.957529	0.900797	1	0.5	0.952381	0.850919	1	0.5	0.954286	0.870912	1	0.5
Adversarial Learning	combined	0.526254	0.422741	0.629767	1	0.54828	0.392526	0.704035	0.999998	0.502506	0.350475	0.654537	1
AE	combined	0.924532	0.876032	0.973033	0.882838	0.915344	0.838546	0.992141	0.841869	0.920426	0.846371	0.994482	0.824089
ComBat	combined	0.9054	0.857465	0.953335	0.996984	0.880952	0.786819	0.975086	0.989568	0.921053	0.867703	0.974402	0.952426
SMOTE	combined	0.957483	0.926186	0.98878	0.627194	0.948413	0.887254	1	0.881849	0.966792	0.932515	1	0.0978794
DeBias	combined	0.946429	0.899609	0.993248	0.722368	0.97619	0.944662	1	0.0938451	0.919173	0.833805	1	0.851354
no adjustment	combined	0.958971	0.929758	0.988184	0.5	0.96164	0.91461	1	0.5	0.9599	0.922817	0.996982	0.5
